# Supplementary material for: Large registry-based analysis of genetic predisposition to tuberculosis identifies genetic risk factors at HLA
Source: Hum Mol Genet. 2022 Aug 26;32(1):161–71. doi: 10.1093/hmg/ddac212 (PMC9838093; doi:10.1093/hmg/ddac212)
Supplement: Supplement_Table_S12_Tervi_et_al_ddac212 [file supplement_table_s12_tervi_et_al_ddac212.xlsx]

## Sheet: LD HUB GC results TB FinnGen R7
trait1	trait2	PMID	Category	ethnicity	note	rg	se	z	p-value	h2_obs	h2_obs_se	h2_int	h2_int_se	gcov_int	gcov_int_se
TB	Number of cigarettes previously smoked daily	0	ukbb	European	SNPs from the MHC (chr6 26M~34M) region was removed for this traits	0.4377	0.1474	-2.9691	0.003	0.1002	0.0135	1.0019	0.0088	0.0065	0.0049
TB	Mothers age at death	0	ukbb	European	SNPs from the MHC (chr6 26M~34M) region was removed for this traits	-0.5273	0.1815	2610421	0.0037	0.0238	0.003	1.0304	0.0077	-0.0057	0.0043
TB	Current tobacco smoking	0	ukbb	European	SNPs from the MHC (chr6 26M~34M) region was removed for this traits	0.3476	0.1234	-2.817	0.0048	0.0552	0.0029	1.0132	0.0094	0.0038	0.0049
TB	Smoking status: Current	0	ukbb	European	SNPs from the MHC (chr6 26M~34M) region was removed for this traits	0.3222	0.1212	-2.6594	0.0078	0.0519	0.0028	1.0139	0.0092	0.0028	0.005
TB	Pack years of smoking PREVIEW ONLY	0	ukbb	European	SNPs from the MHC (chr6 26M~34M) region was removed for this traits	0.345	0.1319	-2.6155	0.0089	0.1094	0.0097	1.0156	0.0093	0.0012	0.0048
TB	Pack years adult smoking as proportion of life span exposed to smoking PREVIEW ONLY	0	ukbb	European	SNPs from the MHC (chr6 26M~34M) region was removed for this traits	0.3295	0.1262	-2.6111	0.009	0.1266	0.0109	1.0154	0.0098	0.0008	0.0049
TB	Maternal smoking around birth	0	ukbb	European	SNPs from the MHC (chr6 26M~34M) region was removed for this traits	0.3209	0.1242	-2.5826	0.0098	0.0497	0.0028	1.0369	0.0089	0.0034	0.0048
TB	Types of physical activity in last 4 weeks: None of the above	0	ukbb	European	SNPs from the MHC (chr6 26M~34M) region was removed for this traits	0.3954	0.1535	-2.5754	0.01	0.0241	0.0017	1.0169	0.0073	0.0011	0.0046
TB	Neck/shoulder pain for 3+ months	0	ukbb	European	SNPs from the MHC (chr6 26M~34M) region was removed for this traits	0.7863	0.3077	-2.5554	0.0106	0.0217	0.006	1.0077	0.0071	0.0091	0.0044
TB	Illnesses of mother: Breast cancer	0	ukbb	European	SNPs from the MHC (chr6 26M~34M) region was removed for this traits	0.556	0.2194	-2.5346	0.0113	0.0095	0.0019	1.0067	0.0079	0.004	0.0044
TB	Mothers age at death	27015805	aging	European	SNPs from the MHC (chr6 26M~34M) region was removed for this traits	-0.6847	0.2833	2.417	0.0156	0.0355	0.0074	1.0134	0.007	-0.0019	0.0047
TB	Past tobacco smoking	0	ukbb	European	SNPs from the MHC (chr6 26M~34M) region was removed for this traits	-0.2089	0.0885	621311	0.0183	0.0913	0.0041	1.0205	0.0103	0.0045	0.0051
TB	Pulse rate_ automated reading	0	ukbb	European	SNPs from the MHC (chr6 26M~34M) region was removed for this traits	0.1969	0.084	-2.345	0.019	0.1539	0.0109	1.0472	0.0283	0.0096	0.0055
TB	Types of transport used (excluding work): Public transport	0	ukbb	European	SNPs from the MHC (chr6 26M~34M) region was removed for this traits	-0.3001	0.1345	148321	0.0257	0.022	0.0018	1.0272	0.0068	-0.0048	0.0049
TB	Valine	27005778	metabolites	European	SNPs from the MHC (chr6 26M~34M) region was removed for this traits	-0.6284	0.2846	2.208	0.0272	0.0607	0.0188	1.0156	0.0073	-0.0053	0.0049
TB	Mouth/teeth dental problems: Dentures	0	ukbb	European	SNPs from the MHC (chr6 26M~34M) region was removed for this traits	0.2836	0.1287	-2.2036	0.0276	0.0481	0.0027	1.0354	0.0094	0.0008	0.005
TB	Tobacco smoking: Ex-smoker	0	ukbb	European	SNPs from the MHC (chr6 26M~34M) region was removed for this traits	0.3074	0.1412	-2.1766	0.0295	0.0767	0.0082	1.0086	0.0077	-0.0002	0.0049
TB	Long-standing illness_ disability or infirmity	0	ukbb	European	SNPs from the MHC (chr6 26M~34M) region was removed for this traits	0.2443	0.1128	-2.1654	0.0304	0.05	0.0024	1.0268	0.0085	0.0005	0.005
TB	Comparative body size at age 10	0	ukbb	European	SNPs from the MHC (chr6 26M~34M) region was removed for this traits	-0.1731	0.0801	2.1614	0.0307	0.1455	0.0093	1.0171	0.0172	-0.0046	0.0057
TB	Parents age at death	27015805	aging	European	SNPs from the MHC (chr6 26M~34M) region was removed for this traits	-0.6456	0.2992	2.1574	0.031	0.029	0.0068	1.0158	0.0062	-0.0065	0.0046
TB	Illnesses of father: Chronic bronchitis/emphysema	0	ukbb	European	SNPs from the MHC (chr6 26M~34M) region was removed for this traits	0.3546	0.1649	-2.151	0.0315	0.0148	0.002	1.024	0.0069	0.0057	0.004
TB	Age at Menopause	26414677	reproductive	European	SNPs from the MHC (chr6 26M~34M) region was removed for this traits	-0.3849	0.1831	2.1022	0.0355	0.1357	0.0153	0.9893	0.0133	-0.0066	0.0051
TB	Diagnoses - main ICD10: K30 Dyspepsia	0	ukbb	European	SNPs from the MHC (chr6 26M~34M) region was removed for this traits	0.6895	0.3315	-2.0803	0.0375	0.0031	0.0014	1.004	0.0063	0.0028	0.0041
TB	Number of full brothers	0	ukbb	European	SNPs from the MHC (chr6 26M~34M) region was removed for this traits	0.326	0.1568	-2.0793	0.0376	0.0186	0.0018	1.0286	0.0068	0.0041	0.0044
TB	Mineral and other dietary supplements: Fish oil (including cod liver oil)	0	ukbb	European	SNPs from the MHC (chr6 26M~34M) region was removed for this traits	-0.2853	0.1379	2.0695	0.0385	0.0269	0.0018	1.0058	0.0068	-0.0031	0.0047
TB	Miserableness	0	ukbb	European	SNPs from the MHC (chr6 26M~34M) region was removed for this traits	0.214	0.1048	-2.0422	0.0411	0.0642	0.0036	1.0181	0.0108	-0.0033	0.005
TB	Time spent driving	0	ukbb	European	SNPs from the MHC (chr6 26M~34M) region was removed for this traits	0.2341	0.1151	-2.0339	0.042	0.0423	0.0029	1.0018	0.0075	0.0089	0.0048
TB	Wheeze or whistling in the chest in last year	0	ukbb	European	SNPs from the MHC (chr6 26M~34M) region was removed for this traits	0.2203	0.1102	-1.9986	0.0456	0.0598	0.003	1.0324	0.0101	0.0007	0.0049
TB	Triglycerides in chylomicrons and largest VLDL particles	27005778	metabolites	European	SNPs from the MHC (chr6 26M~34M) region was removed for this traits	-0.5601	0.2828	2888339	0.0476	0.0889	0.0268	0.9915	0.0065	0.0008	0.005
TB	Frequency of tiredness / lethargy in last 2 weeks	0	ukbb	European	SNPs from the MHC (chr6 26M~34M) region was removed for this traits	0.179	0.0908	-1.9717	0.0486	0.06	0.0028	1.0247	0.0093	-0.005	0.005
TB	Current employment status: Unable to work because of sickness or disability	0	ukbb	European	SNPs from the MHC (chr6 26M~34M) region was removed for this traits	0.2693	0.137	-1.9649	0.0494	0.0246	0.0019	1.0172	0.0073	-0.0014	0.0047
TB	Smoking status: Previous	0	ukbb	European	SNPs from the MHC (chr6 26M~34M) region was removed for this traits	0.1863	0.0955	-1.9497	0.0512	0.052	0.003	44228	0.0098	-0.0034	0.0047
TB	Chest pain or discomfort	0	ukbb	European	SNPs from the MHC (chr6 26M~34M) region was removed for this traits	0.2191	0.1129	-1.9401	0.0524	0.0332	0.0021	1.0169	0.0076	-0.0018	0.0041
TB	Overall health rating	0	ukbb	European	SNPs from the MHC (chr6 26M~34M) region was removed for this traits	0.1756	0.0908	-1.9337	0.0532	0.0995	0.0031	1.0623	0.0105	-0.0013	0.0051
TB	Medication for pain relief_ constipation_ heartburn: Paracetamol	0	ukbb	European	SNPs from the MHC (chr6 26M~34M) region was removed for this traits	0.2345	0.1213	-1.9333	0.0532	0.0429	0.0024	1.0277	0.0084	-0.0004	0.0053
TB	Total lipids in chylomicrons and largest VLDL particles	27005778	metabolites	European	SNPs from the MHC (chr6 26M~34M) region was removed for this traits	-0.4949	0.2591	2630113	0.0561	0.1169	0.0274	0.9909	0.0065	0.0024	0.0048
TB	Ever vs never smoked	20418890	smoking_behaviour	European	SNPs from the MHC (chr6 26M~34M) region was removed for this traits	0.3725	0.1958	-1.9021	0.0572	0.0756	0.0067	0.9962	0.0059	0.0014	0.0041
TB	Pain type(s) experienced in last month: Stomach or abdominal pain	0	ukbb	European	SNPs from the MHC (chr6 26M~34M) region was removed for this traits	0.2469	0.1301	-1.8982	0.0577	0.0215	0.0017	1.0065	0.0071	0.0018	0.0042
TB	Vascular/heart problems diagnosed by doctor: Angina	0	ukbb	European	SNPs from the MHC (chr6 26M~34M) region was removed for this traits	0.2819	0.1505	-1.8732	0.061	0.0221	0.0021	1.0253	0.0078	0.011	0.0043
TB	Mouth/teeth dental problems: Toothache	0	ukbb	European	SNPs from the MHC (chr6 26M~34M) region was removed for this traits	0.4491	0.241	-1.8632	0.0624	0.0085	0.0015	1.0041	0.0073	0.0065	0.005
TB	Non-cancer illness code_ self-reported: back problem	0	ukbb	European	SNPs from the MHC (chr6 26M~34M) region was removed for this traits	-0.4908	0.2641	2440553	0.0631	0.005	0.0013	1.006	0.0062	-0.008	0.0042
TB	Types of physical activity in last 4 weeks: Other exercises (eg: swimming_ cycling_ keep fit_ bowling)	0	ukbb	European	SNPs from the MHC (chr6 26M~34M) region was removed for this traits	-0.1985	0.1069	2438727	0.0632	0.0466	0.0024	1.0123	0.0086	0.0058	0.0048
TB	Age of first birth	27798627	reproductive	European	SNPs from the MHC (chr6 26M~34M) region was removed for this traits	-0.2751	0.1481	2435805	0.0633	0.0626	0.0035	0.9525	0.0078	-0.004	0.0049
TB	Leptin_not_adjBMI	26833098	hormone	European	SNPs from the MHC (chr6 26M~34M) region was removed for this traits	-0.5545	0.2991	2426308	0.0637	0.0982	0.016	0.9952	0.0066	-0.01	0.0047
TB	Non-cancer illness code_ self-reported: chronic obstructive airways disease/copd	0	ukbb	European	SNPs from the MHC (chr6 26M~34M) region was removed for this traits	0.4576	0.2484	-1.8424	0.0654	0.0059	0.0015	0.9928	0.0072	0.0037	0.0041
TB	Isoleucine	27005778	metabolites	European	SNPs from the MHC (chr6 26M~34M) region was removed for this traits	-0.4979	0.2711	2362025	0.0663	0.0719	0.0233	0.9941	0.0067	-0.001	0.005
TB	Diagnoses - main ICD10: I20 Angina pectoris	0	ukbb	European	SNPs from the MHC (chr6 26M~34M) region was removed for this traits	0.3775	0.2064	-1.8286	0.0675	0.0083	0.0015	1.0088	0.0072	0.0089	0.0046
TB	Diagnoses - main ICD10: K43 Ventral hernia	0	ukbb	European	SNPs from the MHC (chr6 26M~34M) region was removed for this traits	0.5455	0.2986	-1.8268	0.0677	0.0054	0.0014	0.993	0.0066	0.0096	0.0047
TB	Offspring birth weight (maternal effect)	adjusted for offspring genotype	31043758	anthropometric	European	SNPs from the MHC (chr6 26M~34M) region was removed for this traits	0.0064	0.0942	0.0683	0.9455	0.1046	0.0058	1.049	0.0118	0.001
TB	Diagnoses - main ICD10: R55 Syncope and collapse	0	ukbb	European	SNPs from the MHC (chr6 26M~34M) region was removed for this traits	0.4655	0.2555	-1.8219	0.0685	0.0053	0.0014	1.0091	0.0072	0.0044	0.0045
TB	Distance between home and job workplace	0	ukbb	European	SNPs from the MHC (chr6 26M~34M) region was removed for this traits	-0.5366	0.2948	2302856	0.0687	0.0116	0.0032	1.0072	0.0066	-0.0106	0.0045
TB	Diagnoses - main ICD10: R07 Pain in throat and chest	0	ukbb	European	SNPs from the MHC (chr6 26M~34M) region was removed for this traits	0.3023	0.1663	-1.8176	0.0691	0.0163	0.0018	1.005	0.0075	0.0037	0.0047
TB	Illnesses of mother: None of the above (group 2)	0	ukbb	European	SNPs from the MHC (chr6 26M~34M) region was removed for this traits	-0.3815	0.21	2288612	0.0693	0.0092	0.0017	1.0009	0.0067	0.002	0.0048
TB	Non-cancer illness code_ self-reported: angina	0	ukbb	European	SNPs from the MHC (chr6 26M~34M) region was removed for this traits	0.2668	0.1471	-1.8142	0.0697	0.0227	0.0021	1.022	0.0079	0.009	0.0042
TB	Lung cancer (all)	24880342	cancer	European	SNPs from the MHC (chr6 26M~34M) region was removed for this traits	0.3638	0.2027	-1.7947	0.0727	0.1258	0.0299	1.008	0.0081	-0.0024	0.0046
TB	Number of self-reported cancers	0	ukbb	European	SNPs from the MHC (chr6 26M~34M) region was removed for this traits	0.4321	0.2407	-1.7949	0.0727	0.0065	0.0015	1.0137	0.0065	-0.0004	0.0048
TB	Frequency of tenseness / restlessness in last 2 weeks	0	ukbb	European	SNPs from the MHC (chr6 26M~34M) region was removed for this traits	0.2123	0.1198	-1.7724	0.0763	0.0436	0.0026	1.0156	0.0091	0.0019	0.0054
TB	Current employment status: Retired	0	ukbb	European	SNPs from the MHC (chr6 26M~34M) region was removed for this traits	-0.326	0.184	2125348	0.0764	0.0083	0.0015	1.017	0.007	-0.0003	0.0044
TB	Irritability	0	ukbb	European	SNPs from the MHC (chr6 26M~34M) region was removed for this traits	0.1499	0.0847	-1.7701	0.0767	0.068	0.0042	0.9923	0.0113	0.0029	0.005
TB	Frequency of unenthusiasm / disinterest in last 2 weeks	0	ukbb	European	SNPs from the MHC (chr6 26M~34M) region was removed for this traits	0.2036	0.1165	-1.7478	0.0805	0.0388	0.0027	1.0179	0.0091	-0.0032	0.0048
TB	Total cholesterol in large VLDL	27005778	metabolites	European	SNPs from the MHC (chr6 26M~34M) region was removed for this traits	-0.4289	0.2455	2034038	0.0807	0.1142	0.0288	0.9927	0.0062	-0.0009	0.0047
TB	Townsend deprivation index at recruitment	0	ukbb	European	SNPs from the MHC (chr6 26M~34M) region was removed for this traits	0.1942	0.1117	-1.7397	0.0819	0.0338	0.0019	1.0343	0.0072	-0.0034	0.0049
TB	Transport type for commuting to job workplace: Public transport	0	ukbb	European	SNPs from the MHC (chr6 26M~34M) region was removed for this traits	-0.2698	0.1552	2002627	0.0821	0.0315	0.0034	1.0246	0.0073	-0.0049	0.0049
TB	Cancer diagnosed by doctor	0	ukbb	European	SNPs from the MHC (chr6 26M~34M) region was removed for this traits	0.4061	0.2339	-1.7365	0.0825	0.0066	0.0015	1.0102	0.0064	-0.0008	0.0048
TB	Forced expiratory volume in 1 second	0	lung_function	European	SNPs from the MHC (chr6 26M~34M) region was removed for this traits	-0.2135	0.1238	1953685	0.0845	0.1283	0.0102	0.996	0.008	-0.0065	0.0048
TB	Cholesterol esters in medium VLDL	27005778	metabolites	European	SNPs from the MHC (chr6 26M~34M) region was removed for this traits	-0.417	0.2425	1933961	0.0855	0.1493	0.0381	0.9871	0.0077	-0.0058	0.0052
TB	Autism spectrum disorder	0	psychiatric	European	SNPs from the MHC (chr6 26M~34M) region was removed for this traits	-0.2542	0.1484	1909855	0.0867	0.4666	0.0509	0.9631	0.0066	-0.0052	0.004
TB	Illness_ injury_ bereavement_ stress in last 2 years: Financial difficulties	0	ukbb	European	SNPs from the MHC (chr6 26M~34M) region was removed for this traits	0.1822	0.1064	-1.7128	0.0868	0.0334	0.0022	1.0267	0.0081	-0.0036	0.0048
TB	Average weekly fortified wine intake	0	ukbb	European	SNPs from the MHC (chr6 26M~34M) region was removed for this traits	-0.3667	0.2145	1896341	0.0874	0.0126	0.0022	1.0172	0.0066	0.0014	0.0049
TB	Time from waking to first cigarette	0	ukbb	European	SNPs from the MHC (chr6 26M~34M) region was removed for this traits	-0.4757	0.2784	1895246	0.0875	0.0856	0.0252	1.0157	0.0076	-0.0046	0.005
TB	Ever smoked	0	ukbb	European	SNPs from the MHC (chr6 26M~34M) region was removed for this traits	0.1449	0.0848	-1.7082	0.0876	0.0754	0.0034	1.0212	0.0101	-0.0075	0.0051
TB	Free cholesterol in large VLDL	27005778	metabolites	European	SNPs from the MHC (chr6 26M~34M) region was removed for this traits	-0.3964	0.2331	1864565	0.089	0.1201	0.0296	0.9899	0.0064	-2.6163e-05	0.0047
TB	Risk taking	0	ukbb	European	SNPs from the MHC (chr6 26M~34M) region was removed for this traits	0.1595	0.0939	-1.6987	0.0894	0.0555	0.0028	1.0052	0.0087	0.0059	0.0046
TB	Frequency of depressed mood in last 2 weeks	0	ukbb	European	SNPs from the MHC (chr6 26M~34M) region was removed for this traits	0.1929	0.1143	-1.688	0.0914	0.0422	0.0028	1.0123	0.0084	-0.0068	0.0049
TB	Diagnoses - main ICD10: C44 Other malignant neoplasms of skin	0	ukbb	European	SNPs from the MHC (chr6 26M~34M) region was removed for this traits	0.3093	0.1832	-1.6882	0.0914	0.0097	0.0023	1.0104	0.0085	0.0029	0.0049
TB	Most recent bowel cancer screening	0	ukbb	European	SNPs from the MHC (chr6 26M~34M) region was removed for this traits	0.6229	0.3706	-1.6811	0.0927	0.0117	0.0058	1.0114	0.0058	0.0079	0.0043
TB	Crohns disease	26192919	autoimmune	European	SNPs from the MHC (chr6 26M~34M) region was removed for this traits	0.2122	0.1266	-1.6755	0.0938	0.5059	0.0591	1.0206	0.0107	0.0015	0.0046
TB	Total lipids in very large VLDL	27005778	metabolites	European	SNPs from the MHC (chr6 26M~34M) region was removed for this traits	-0.3799	0.2299	1689249	0.0984	0.1336	0.0294	0.9796	0.0068	0.0024	0.0048
TB	Exposure to tobacco smoke outside home	0	ukbb	European	SNPs from the MHC (chr6 26M~34M) region was removed for this traits	0.2063	0.1252	-1.6481	0.0993	0.0318	0.0023	1.0201	0.0084	0.0006	0.0046
TB	Sleep duration	0	ukbb	European	SNPs from the MHC (chr6 26M~34M) region was removed for this traits	-0.1506	0.0915	1667700	0.0996	0.0715	0.0037	1.0221	0.0099	-0.0034	0.0049
TB	Forced expiratory volume in 1 second (FEV1)	26635082	lung_function	European	SNPs from the MHC (chr6 26M~34M) region was removed for this traits	-0.347	0.211	1.645	0.1	0.1394	0.0156	0.9925	0.0066	-0.0059	0.0051
TB	Qualifications: None of the above	0	ukbb	European	SNPs from the MHC (chr6 26M~34M) region was removed for this traits	0.1505	0.0915	-1.6444	0.1001	0.0974	0.0039	1.0672	0.0114	2.9702e-05	0.0055
TB	Own birth weight (fetal effect)	adjusted for maternal genotype	31043758	anthropometric	European	SNPs from the MHC (chr6 26M~34M) region was removed for this traits	0.0122	0.1219	0.1001	0.9202	0.0301	0.0029	1.0366	0.009	-0.0032
TB	ICV	25607358	brain_volume	European	SNPs from the MHC (chr6 26M~34M) region was removed for this traits	-0.5776	0.3534	1622774	0.1022	0.1769	0.0433	1.0016	0.0067	-0.0042	0.0048
TB	Diagnoses - main ICD10: R10 Abdominal and pelvic pain	0	ukbb	European	SNPs from the MHC (chr6 26M~34M) region was removed for this traits	0.3091	0.1891	-1.6344	0.1022	0.012	0.0017	0.9961	0.0074	0.0037	0.0043
TB	Fathers age at death	27015805	aging	European	SNPs from the MHC (chr6 26M~34M) region was removed for this traits	-0.3637	0.2231	1608164	0.103	0.0404	0.0067	1.0171	0.0068	-0.0091	0.0044
TB	Neuroticism	27089181	personality	European	SNPs from the MHC (chr6 26M~34M) region was removed for this traits	0.1747	0.1072	-1.6292	0.1033	0.0895	0.0076	0.9897	0.0121	0.0002	0.0056
TB	Snoring	0	ukbb	European	SNPs from the MHC (chr6 26M~34M) region was removed for this traits	0.1692	0.1039	-1.6287	0.1034	0.0596	0.0028	1.0246	0.0089	0.0034	0.005
TB	Ever had stillbirth_ spontaneous miscarriage or termination	0	ukbb	European	SNPs from the MHC (chr6 26M~34M) region was removed for this traits	0.2932	0.1802	-1.6271	0.1037	0.0196	0.0031	0.9965	0.0076	0.0023	0.0042
TB	Number of incorrect matches in round	0	ukbb	European	SNPs from the MHC (chr6 26M~34M) region was removed for this traits	0.1616	0.0994	-1.6261	0.1039	0.0548	0.0027	1.003	0.0088	0.0053	0.0052
TB	Mouth/teeth dental problems: None of the above	0	ukbb	European	SNPs from the MHC (chr6 26M~34M) region was removed for this traits	-0.2167	0.1333	1589903	0.1041	0.0375	0.002	1.0185	0.0078	-0.0007	0.0051
TB	Eye problems/disorders: Glaucoma	0	ukbb	European	SNPs from the MHC (chr6 26M~34M) region was removed for this traits	0.2832	0.1743	-1.6248	0.1042	0.0384	0.0055	1.0198	0.008	0.0059	0.0049
TB	HbA1C	20858683	glycemic	European	SNPs from the MHC (chr6 26M~34M) region was removed for this traits	0.3284	0.2022	-1.6241	0.1044	0.0652	0.0118	0.9989	0.007	0.0041	0.0043
TB	Phospholipids in very large VLDL	27005778	metabolites	European	SNPs from the MHC (chr6 26M~34M) region was removed for this traits	-0.4025	0.2479	1582963	0.1045	0.1041	0.0277	0.9865	0.0065	0.0014	0.0048
TB	Parkinsons disease	19915575	neurological	European	SNPs from the MHC (chr6 26M~34M) region was removed for this traits	0.3967	0.2448	-1.6208	0.1051	0.397	0.1193	1.1249	0.0089	0.0063	0.0046
TB	Leptin_adjBMI	26833098	hormone	European	SNPs from the MHC (chr6 26M~34M) region was removed for this traits	-0.4572	0.2825	1565067	0.1056	0.0948	0.0173	1.0037	0.0069	-0.0075	0.0046
TB	Average weekly beer plus cider intake	0	ukbb	European	SNPs from the MHC (chr6 26M~34M) region was removed for this traits	0.1904	0.1182	-1.6103	0.1073	0.0515	0.0035	1.0631	0.0092	0.0056	0.0048
TB	Free cholesterol in medium HDL	27005778	metabolites	European	SNPs from the MHC (chr6 26M~34M) region was removed for this traits	0.4568	0.2869	-1.592	0.1114	0.0661	0.0227	0.9983	0.0079	0.0018	0.0046
TB	Concentration of chylomicrons and largest VLDL particles	27005778	metabolites	European	SNPs from the MHC (chr6 26M~34M) region was removed for this traits	-0.4412	0.2772	1465720	0.1115	0.1124	0.0266	0.9898	0.0065	0.0016	0.0052
TB	Total lipids in large VLDL	27005778	metabolites	European	SNPs from the MHC (chr6 26M~34M) region was removed for this traits	-0.3698	0.233	1449650	0.1125	0.1363	0.0302	0.9864	0.0063	-0.0016	0.0047
TB	Mineral and other dietary supplements: None of the above	0	ukbb	European	SNPs from the MHC (chr6 26M~34M) region was removed for this traits	0.1978	0.125	-1.5818	0.1137	0.0301	0.002	1.0091	0.0069	0.0011	0.0046
TB	Types of transport used (excluding work): Walk	0	ukbb	European	SNPs from the MHC (chr6 26M~34M) region was removed for this traits	-0.1842	0.1167	1416048	0.1146	0.033	0.0024	1.0359	0.0088	0.0051	0.0044
TB	Diagnoses - main ICD10: M24 Other specific joint derangements	0	ukbb	European	SNPs from the MHC (chr6 26M~34M) region was removed for this traits	0.4895	0.3116	-1.5709	0.1162	0.0035	0.0013	0.9877	0.0064	0.0029	0.0039
TB	Loud music exposure frequency	0	ukbb	European	SNPs from the MHC (chr6 26M~34M) region was removed for this traits	0.283	0.1806	-1.5673	0.1171	0.0292	0.0046	1.0123	0.007	0.0042	0.0043
TB	Non-accidental death in close genetic family	0	ukbb	European	SNPs from the MHC (chr6 26M~34M) region was removed for this traits	-0.4019	0.2578	1348112	0.119	0.0176	0.0047	0.9964	0.0068	-0.0044	0.0042
TB	Non-cancer illness code_ self-reported: sleep apnoea	0	ukbb	European	SNPs from the MHC (chr6 26M~34M) region was removed for this traits	0.4686	0.3009	-1.5573	0.1194	0.0032	0.0014	1.0043	0.0068	-0.0005	0.0044
TB	Phospholipids in medium HDL	27005778	metabolites	European	SNPs from the MHC (chr6 26M~34M) region was removed for this traits	0.4592	0.2951	-1.5559	0.1197	0.0666	0.0229	0.9956	0.0075	0.0025	0.0048
TB	Length of menstrual cycle	0	ukbb	European	SNPs from the MHC (chr6 26M~34M) region was removed for this traits	-0.3172	0.2043	1324736	0.1205	0.1034	0.0206	0.9985	0.0067	-0.0035	0.0044
TB	Diagnoses - main ICD10: J34 Other disorders of nose and nasal sinuses	0	ukbb	European	SNPs from the MHC (chr6 26M~34M) region was removed for this traits	0.6146	0.396	-1.5521	0.1206	0.0024	0.0014	1.0079	0.0066	0.0035	0.0048
TB	Diagnoses - main ICD10: K35 Acute appendicitis	0	ukbb	European	SNPs from the MHC (chr6 26M~34M) region was removed for this traits	0.6873	0.4441	-1.5476	0.1217	0.0023	0.0013	1.0044	0.0067	0.0065	0.0043
TB	Years of schooling 2016	27225129	education	European	SNPs from the MHC (chr6 26M~34M) region was removed for this traits	-0.1258	0.0813	1303553	0.1219	0.1269	0.0044	0.9256	0.0095	0.0072	0.0045
TB	Concentration of large VLDL particles	27005778	metabolites	European	SNPs from the MHC (chr6 26M~34M) region was removed for this traits	-0.3742	0.243	1277986	0.1236	0.1293	0.0348	0.9751	0.0067	-1.9967e-05	0.005
TB	Diagnoses - main ICD10: K57 Diverticular disease of intestine	0	ukbb	European	SNPs from the MHC (chr6 26M~34M) region was removed for this traits	0.2457	0.1609	-1.5267	0.1268	0.0131	0.0015	1.0034	0.0065	7.4791e-05	0.0049
TB	Phospholipids in large VLDL	27005778	metabolites	European	SNPs from the MHC (chr6 26M~34M) region was removed for this traits	-0.3633	0.2396	1193614	0.1293	0.1144	0.0307	0.9903	0.0064	-0.0015	0.0047
TB	Ever manic/hyper for 2 days	0	ukbb	European	SNPs from the MHC (chr6 26M~34M) region was removed for this traits	0.3302	0.2182	-1.513	0.1303	0.0184	0.0048	0.9949	0.0066	0.0074	0.0044
TB	Lung cancer	27488534	cancer	European	SNPs from the MHC (chr6 26M~34M) region was removed for this traits	0.2825	0.1879	-1.503	0.1328	0.3088	0.0639	1.0154	0.0073	-0.0041	0.0044
TB	Total lipids in medium VLDL	27005778	metabolites	European	SNPs from the MHC (chr6 26M~34M) region was removed for this traits	-0.3527	0.2351	1132619	0.1336	0.1374	0.0349	0.9868	0.0066	-0.0051	0.0048
TB	Mineral and other dietary supplements: Glucosamine	0	ukbb	European	SNPs from the MHC (chr6 26M~34M) region was removed for this traits	-0.2013	0.1349	1.492	0.1357	0.0245	0.002	1.0078	0.0074	-0.0031	0.0047
TB	Total cholesterol in medium VLDL	27005778	metabolites	European	SNPs from the MHC (chr6 26M~34M) region was removed for this traits	-0.3541	0.2384	1079294	0.1374	0.1231	0.0357	0.9929	0.0073	-0.0053	0.005
TB	Cholesterol esters in large VLDL	27005778	metabolites	European	SNPs from the MHC (chr6 26M~34M) region was removed for this traits	-0.312	0.2101	1076372	0.1376	0.1607	0.0337	0.979	0.0067	0.0016	0.0049
TB	Pulse rate	0	ukbb	European	SNPs from the MHC (chr6 26M~34M) region was removed for this traits	0.1716	0.1157	-1.483	0.1381	0.1352	0.0125	1.0245	0.0142	0.004	0.0054
TB	Hand grip strength (right)	0	ukbb	European	SNPs from the MHC (chr6 26M~34M) region was removed for this traits	-0.1324	0.0909	972643	0.1453	0.1037	0.0042	1.0616	0.0133	-0.0077	0.0059
TB	Forced Vital capacity(FVC)	26635082	lung_function	European	SNPs from the MHC (chr6 26M~34M) region was removed for this traits	-0.2746	0.1887	969356	0.1456	0.1463	0.015	0.9855	0.0064	-0.0052	0.0048
TB	Heel bone mineral density (BMD) T-score_ automated (left)	0	ukbb	European	SNPs from the MHC (chr6 26M~34M) region was removed for this traits	-0.1214	0.0834	968625	0.1456	0.3	0.0351	1.0316	0.0208	-0.005	0.0054
TB	Phospholipids in medium VLDL	27005778	metabolites	European	SNPs from the MHC (chr6 26M~34M) region was removed for this traits	-0.3616	0.2486	965703	0.1458	0.1082	0.0339	0.9978	0.0068	-0.0046	0.0048
TB	Mean diameter for VLDL particles	27005778	metabolites	European	SNPs from the MHC (chr6 26M~34M) region was removed for this traits	-0.3378	0.2324	963512	0.146	0.1321	0.0344	0.991	0.0083	-0.0017	0.0044
TB	Fathers age at death	0	ukbb	European	SNPs from the MHC (chr6 26M~34M) region was removed for this traits	-0.2051	0.1423	916396	0.1496	0.0342	0.0031	1.0227	0.0077	-0.0083	0.0048
TB	Medication for cholesterol_ blood pressure or diabetes: None of the above	0	ukbb	European	SNPs from the MHC (chr6 26M~34M) region was removed for this traits	0.1438	0.0999	-1.4397	0.1499	0.0886	0.0052	1.0325	0.0102	0.0085	0.0042
TB	Non-cancer illness code_ self-reported: osteoporosis	0	ukbb	European	SNPs from the MHC (chr6 26M~34M) region was removed for this traits	0.2036	0.1415	-1.439	0.1501	0.0148	0.0019	1.0008	0.0076	0.0017	0.0047
TB	Qualifications: A levels/AS levels or equivalent	0	ukbb	European	SNPs from the MHC (chr6 26M~34M) region was removed for this traits	-0.1182	0.0822	905073	0.1505	0.0966	0.0035	1.0537	0.0115	0.0033	0.0055
TB	Creatinine	27005778	metabolites	European	SNPs from the MHC (chr6 26M~34M) region was removed for this traits	-0.3063	0.2137	889002	0.1517	0.1157	0.0255	1.0116	0.0073	-0.0052	0.0051
TB	Free cholesterol in medium VLDL	27005778	metabolites	European	SNPs from the MHC (chr6 26M~34M) region was removed for this traits	-0.3526	0.2465	877314	0.1527	0.1089	0.0339	0.9966	0.0068	-0.004	0.0048
TB	Illnesses of mother: Heart disease	0	ukbb	European	SNPs from the MHC (chr6 26M~34M) region was removed for this traits	-0.2224	0.156	859783	0.154	0.0155	0.0018	1.0116	0.0068	0.0025	0.0044
TB	Light smokers_ at least 100 smokes in lifetime	0	ukbb	European	SNPs from the MHC (chr6 26M~34M) region was removed for this traits	0.1919	0.1349	-1.4223	0.1549	0.0766	0.0073	1.0063	0.0071	-0.0023	0.0044
TB	No-wear time bias adjusted acceleration standard deviation	0	ukbb	European	SNPs from the MHC (chr6 26M~34M) region was removed for this traits	0.2085	0.1468	-1.42	0.1556	0.0897	0.0078	1.0009	0.0072	0.0096	0.0045
TB	Triglycerides in large VLDL	27005778	metabolites	European	SNPs from the MHC (chr6 26M~34M) region was removed for this traits	-0.3164	0.2232	830199	0.1564	0.1096	0.0286	0.9897	0.0062	-0.0006	0.0046
TB	Job involves mainly walking or standing	0	ukbb	European	SNPs from the MHC (chr6 26M~34M) region was removed for this traits	0.151	0.107	-1.4111	0.1582	0.0802	0.0046	1.0303	0.0092	0.0017	0.0056
TB	Concentration of very large VLDL particles	27005778	metabolites	European	SNPs from the MHC (chr6 26M~34M) region was removed for this traits	-0.3611	0.2564	797327	0.159	0.1224	0.0298	0.9844	0.007	-0.0009	0.0048
TB	Non-cancer illness code_ self-reported: glaucoma	0	ukbb	European	SNPs from the MHC (chr6 26M~34M) region was removed for this traits	0.2508	0.1787	-1.4031	0.1606	0.011	0.0017	1.0152	0.0079	0.0035	0.0049
TB	Chest pain or discomfort walking normally	0	ukbb	European	SNPs from the MHC (chr6 26M~34M) region was removed for this traits	0.2554	0.1825	-1.3995	0.1617	0.0744	0.0091	1.0088	0.007	-0.0002	0.0044
TB	Concentration of medium VLDL particles	27005778	metabolites	European	SNPs from the MHC (chr6 26M~34M) region was removed for this traits	-0.3158	0.2263	750940	0.1628	0.1467	0.0363	0.9819	0.0068	-0.0039	0.0047
TB	Blood clot_ DVT_ bronchitis_ emphysema_ asthma_ rhinitis_ eczema_ allergy diagnosed by doctor: Emphysema/chronic bronchitis	0	ukbb	European	SNPs from the MHC (chr6 26M~34M) region was removed for this traits	0.2215	0.1589	-1.3941	0.1633	0.0127	0.0017	0.9851	0.007	-0.0013	0.0044
TB	Length of working week for main job	0	ukbb	European	SNPs from the MHC (chr6 26M~34M) region was removed for this traits	0.2573	0.1848	-1.3926	0.1638	0.0194	0.0028	1.0089	0.0065	0.0091	0.0046
TB	Illnesses of father: None of the above (group 2)	0	ukbb	European	SNPs from the MHC (chr6 26M~34M) region was removed for this traits	0.3031	0.2179	-1.3908	0.1643	0.0094	0.0016	1.0015	0.0071	0.009	0.0047
TB	Mineral and other dietary supplements: Calcium	0	ukbb	European	SNPs from the MHC (chr6 26M~34M) region was removed for this traits	0.2214	0.1598	-1.3854	0.1659	0.0123	0.0016	0.9984	0.0065	0.0032	0.0045
TB	Overweight	23563607	anthropometric	European	SNPs from the MHC (chr6 26M~34M) region was removed for this traits	-0.1658	0.1202	693233	0.1677	0.1092	0.0065	1.0253	0.0097	0.0002	0.0053
TB	Alzheimers disease	24162737	neurological	European	SNPs from the MHC (chr6 26M~34M) region was removed for this traits	0.3878	0.2825	-1.3724	0.1699	0.0444	0.0205	1.0663	0.0273	0.0038	0.0047
TB	Had other major operations	0	ukbb	European	SNPs from the MHC (chr6 26M~34M) region was removed for this traits	0.2109	0.1536	-1.3726	0.1699	0.0304	0.0031	1.0098	0.0069	0.0019	0.0046
TB	Inflammatory Bowel Disease (Euro)	26192919	autoimmune	European	SNPs from the MHC (chr6 26M~34M) region was removed for this traits	0.1591	0.1163	-1.3687	0.1711	0.3358	0.0341	1.0506	0.0096	-0.0013	0.0047
TB	Non-cancer illness code_ self-reported: rheumatoid arthritis	0	ukbb	European	SNPs from the MHC (chr6 26M~34M) region was removed for this traits	0.374	0.2741	-1.3646	0.1724	0.0048	0.0014	1.0041	0.0064	0.0036	0.0044
TB	Ever used hormone-replacement therapy (HRT)	0	ukbb	European	SNPs from the MHC (chr6 26M~34M) region was removed for this traits	0.1821	0.1336	-1.363	0.1729	0.0406	0.0032	0.9994	0.007	0.0121	0.0046
TB	Vitamin and mineral supplements: Vitamin B	0	ukbb	European	SNPs from the MHC (chr6 26M~34M) region was removed for this traits	0.3225	0.2372	-1.3594	0.174	0.0074	0.0015	1.0002	0.0067	0.0084	0.005
TB	Hair/balding pattern: Pattern 3	0	ukbb	European	SNPs from the MHC (chr6 26M~34M) region was removed for this traits	-0.1934	0.1423	1.359	0.1741	0.0563	0.0141	1.0193	0.0192	-0.0094	0.0052
TB	Illnesses of mother: Alzheimers disease/dementia	0	ukbb	European	SNPs from the MHC (chr6 26M~34M) region was removed for this traits	-0.4641	0.3418	612879	0.1745	0.004	0.0045	1.034	0.0344	-0.004	0.0044
TB	Celiac disease	20190752	autoimmune	European	SNPs from the MHC (chr6 26M~34M) region was removed for this traits	-0.3039	0.2242	604843	0.1752	0.3116	0.0503	1.0638	0.0109	-0.0108	0.0068
TB	Triglycerides in medium VLDL	27005778	metabolites	European	SNPs from the MHC (chr6 26M~34M) region was removed for this traits	-0.3387	0.2503	595712	0.176	0.094	0.0305	1.0001	0.0063	-0.0037	0.0046
TB	Age completed full time education	0	ukbb	European	SNPs from the MHC (chr6 26M~34M) region was removed for this traits	-0.1462	0.1081	593886	0.1762	0.0844	0.0044	1.0633	0.0094	0.0028	0.0056
TB	Health satisfaction	0	ukbb	European	SNPs from the MHC (chr6 26M~34M) region was removed for this traits	0.1697	0.1255	-1.3525	0.1762	0.0825	0.0053	1.0068	0.0072	-0.0006	0.0045
TB	Target heart rate achieved	0	ukbb	European	SNPs from the MHC (chr6 26M~34M) region was removed for this traits	0.3635	0.2713	-1.34	0.1803	0.0334	0.0107	1.0067	0.007	0.0056	0.0043
TB	Former vs Current smoker	20418890	smoking_behaviour	European	SNPs from the MHC (chr6 26M~34M) region was removed for this traits	-0.322	0.2412	528508	0.182	0.0629	0.0102	1.0004	0.0063	-2.2891e-05	0.0044
TB	Illnesses of mother: None of the above (group 1)	0	ukbb	European	SNPs from the MHC (chr6 26M~34M) region was removed for this traits	0.224	0.1682	-1.3321	0.1828	0.0168	0.0018	1.0134	0.007	0.0027	0.0044
TB	Falls in the last year	0	ukbb	European	SNPs from the MHC (chr6 26M~34M) region was removed for this traits	0.1512	0.1139	-1.3275	0.1844	0.0325	0.0021	1.0045	0.0078	-0.0013	0.0049
TB	Back pain for 3+ months	0	ukbb	European	SNPs from the MHC (chr6 26M~34M) region was removed for this traits	0.2581	0.1946	-1.3264	0.1847	0.0403	0.0058	0.9918	0.0067	0.0015	0.005
TB	Smoking Initiation	30617275	smoking_behaviour	European	SNPs from the MHC (chr6 26M~34M) region was removed for this traits	0.2651	0.2	-1.3256	0.185	0.0049	0.0011	1.1071	0.0095	0.0048	0.0058
TB	Happiness	0	ukbb	European	SNPs from the MHC (chr6 26M~34M) region was removed for this traits	0.1855	0.1403	-1.3226	0.186	0.0611	0.0047	1.0054	0.0072	0.0003	0.005
TB	Diagnoses - main ICD10: F31 Bipolar affective disorder	0	ukbb	European	SNPs from the MHC (chr6 26M~34M) region was removed for this traits	-0.3586	0.2717	473356	0.187	0.0048	0.0015	0.9874	0.007	-0.0039	0.0045
TB	Tense / highly strung	0	ukbb	European	SNPs from the MHC (chr6 26M~34M) region was removed for this traits	0.1302	0.0987	-1.3191	0.1871	0.0571	0.0032	0.9958	0.0099	0.0017	0.0052
TB	Phospholipids in chylomicrons and largest VLDL particles	27005778	metabolites	European	SNPs from the MHC (chr6 26M~34M) region was removed for this traits	-0.3162	0.2398	470069	0.1873	0.0947	0.0262	0.9859	0.0064	0.0032	0.0047
TB	Serum total triglycerides	27005778	metabolites	European	SNPs from the MHC (chr6 26M~34M) region was removed for this traits	-0.2924	0.2225	453633	0.1888	0.1225	0.0361	0.9932	0.0073	-0.0037	0.005
TB	Rheumatoid Arthritis	24390342	autoimmune	European	SNPs from the MHC (chr6 26M~34M) region was removed for this traits	0.2036	0.1555	-1.3093	0.1904	0.1611	0.0286	1.0215	0.0163	0.0017	0.0047
TB	Types of physical activity in last 4 weeks: Walking for pleasure (not as a means of transport)	0	ukbb	European	SNPs from the MHC (chr6 26M~34M) region was removed for this traits	-0.1506	0.1154	421857	0.1917	0.0373	0.0021	1.0401	0.0074	0.0026	0.0048
TB	Mouth/teeth dental problems: Painful gums	0	ukbb	European	SNPs from the MHC (chr6 26M~34M) region was removed for this traits	-0.2831	0.2173	411265	0.1927	0.0069	0.0014	1.0045	0.0063	-0.0032	0.0045
TB	FEV1/FVC	0	lung_function	European	SNPs from the MHC (chr6 26M~34M) region was removed for this traits	-0.1703	0.1313	393003	0.1944	0.0972	0.0095	0.9907	0.0072	-0.0066	0.0047
TB	Childhood obesity	22484627	anthropometric	European	SNPs from the MHC (chr6 26M~34M) region was removed for this traits	-0.2351	0.1816	381315	0.1955	0.4121	0.0456	0.9267	0.0076	-0.001	0.0047
TB	Creatinine (enzymatic) in urine	0	ukbb	European	SNPs from the MHC (chr6 26M~34M) region was removed for this traits	0.1177	0.0912	-1.2908	0.1968	0.0659	0.003	1.0196	0.0088	-0.0033	0.0046
TB	Medication for cholesterol_ blood pressure or diabetes: Cholesterol lowering medication	0	ukbb	European	SNPs from the MHC (chr6 26M~34M) region was removed for this traits	-0.1332	0.1034	358306	0.1977	0.0681	0.0065	1.0331	0.014	-0.0074	0.0043
TB	Age started oral contraceptive pill	0	ukbb	European	SNPs from the MHC (chr6 26M~34M) region was removed for this traits	-0.1698	0.1319	352827	0.1982	0.0485	0.0042	1.0154	0.0075	-0.0013	0.0043
TB	Forced vital capacity	0	lung_function	European	SNPs from the MHC (chr6 26M~34M) region was removed for this traits	-0.1572	0.1225	342600	0.1992	0.1176	0.0092	1.0004	0.0081	-0.0028	0.0045
TB	Non-cancer illness code_ self-reported: pneumothorax	0	ukbb	European	SNPs from the MHC (chr6 26M~34M) region was removed for this traits	-0.4699	0.3676	322511	0.2011	0.0029	0.0014	0.9882	0.0072	-0.0074	0.0044
TB	Other serious medical condition/disability diagnosed by doctor	0	ukbb	European	SNPs from the MHC (chr6 26M~34M) region was removed for this traits	0.1807	0.1415	-1.2768	0.2017	0.0254	0.0018	1.011	0.007	-0.0033	0.0052
TB	Number of cigarettes currently smoked daily (current cigarette smokers)	0	ukbb	European	SNPs from the MHC (chr6 26M~34M) region was removed for this traits	0.285	0.2234	-1.2756	0.2021	0.1042	0.0256	1.0002	0.0069	0.0034	0.0045
TB	Illnesses of siblings: Heart disease	0	ukbb	European	SNPs from the MHC (chr6 26M~34M) region was removed for this traits	0.2128	0.1678	-1.268	0.2048	0.017	0.0022	1.0125	0.007	0.0027	0.0045
TB	Diagnoses - main ICD10: C61 Malignant neoplasm of prostate	0	ukbb	European	SNPs from the MHC (chr6 26M~34M) region was removed for this traits	0.3502	0.2763	-1.2672	0.2051	0.0043	0.0015	1.0192	0.0069	0.0016	0.0046
TB	Non-cancer illness code_ self-reported: high cholesterol	0	ukbb	European	SNPs from the MHC (chr6 26M~34M) region was removed for this traits	-0.1363	0.1078	272473	0.206	0.0401	0.0055	1.0576	0.0272	-0.0055	0.0046
TB	Diagnoses - main ICD10: N81 Female genital prolapse	0	ukbb	European	SNPs from the MHC (chr6 26M~34M) region was removed for this traits	0.3218	0.255	-1.2619	0.207	0.0072	0.0015	1.0242	0.0065	0.002	0.005
TB	Sleeplessness / insomnia	0	ukbb	European	SNPs from the MHC (chr6 26M~34M) region was removed for this traits	0.1253	0.0996	-1.2576	0.2085	0.0622	0.0027	1.0187	0.0089	-0.006	0.0056
TB	Vitamin and mineral supplements: Vitamin A	0	ukbb	European	SNPs from the MHC (chr6 26M~34M) region was removed for this traits	0.4153	0.3302	-1.2576	0.2086	0.0036	0.0015	1.0036	0.0062	0.0112	0.0046
TB	Diagnoses - main ICD10: S52 Fracture of forearm	0	ukbb	European	SNPs from the MHC (chr6 26M~34M) region was removed for this traits	0.2762	0.2204	-1.2533	0.2101	0.0064	0.0018	0.9987	0.007	-0.0023	0.0047
TB	Bring up phlegm/sputum/mucus on most days	0	ukbb	European	SNPs from the MHC (chr6 26M~34M) region was removed for this traits	-0.2628	0.2098	227913	0.2104	0.0262	0.006	1.0084	0.0074	-0.0024	0.0045
TB	Height_2010	20881960	anthropometric	European	SNPs from the MHC (chr6 26M~34M) region was removed for this traits	0.1141	0.0919	-1.2423	0.2141	0.285	0.0163	1.0185	0.0181	0.0007	0.0057
TB	Peak expiratory flow	0	lung_function	European	SNPs from the MHC (chr6 26M~34M) region was removed for this traits	-0.0848	0.0687	156691	0.2176	0.1457	0.0084	0.9627	0.0178	-0.0065	0.0055
TB	Difficulty not smoking for 1 day	0	ukbb	European	SNPs from the MHC (chr6 26M~34M) region was removed for this traits	0.2947	0.2394	-1.2311	0.2183	0.1121	0.0218	0.9894	0.0065	0.0061	0.0048
TB	Non-cancer illness code_ self-reported: osteoarthritis	0	ukbb	European	SNPs from the MHC (chr6 26M~34M) region was removed for this traits	0.1809	0.1472	-1.2287	0.2192	0.0188	0.0018	1.0289	0.0074	0.0026	0.0046
TB	Handedness (chirality/laterality): Use both right and left hands equally	0	ukbb	European	SNPs from the MHC (chr6 26M~34M) region was removed for this traits	0.3469	0.2838	-1.2221	0.2217	0.0042	0.0014	1.0061	0.0067	0.0072	0.0041
TB	Hand grip strength (left)	0	ukbb	European	SNPs from the MHC (chr6 26M~34M) region was removed for this traits	-0.1084	0.089	100444	0.2234	0.1039	0.0042	1.0549	0.0122	-0.0047	0.0058
TB	Heel bone mineral density (BMD) T-score_ automated (right)	0	ukbb	European	SNPs from the MHC (chr6 26M~34M) region was removed for this traits	-0.0964	0.08	56250	0.228	0.3014	0.0355	1.0311	0.0217	-0.0045	0.0054
TB	Forced expiratory volume in 1 second (FEV1)/Forced Vital capacity(FVC)	28166213	lung_function	European	SNPs from the MHC (chr6 26M~34M) region was removed for this traits	-0.1419	0.1178	54058	0.2283	0.2614	0.0206	0.9699	0.0082	-0.005	0.0046
TB	Pain type(s) experienced in last month: Back pain	0	ukbb	European	SNPs from the MHC (chr6 26M~34M) region was removed for this traits	0.1347	0.1118	-1.2047	0.2283	0.0393	0.0023	1.0243	0.0089	-0.0059	0.005
TB	Triglycerides in very large VLDL	27005778	metabolites	European	SNPs from the MHC (chr6 26M~34M) region was removed for this traits	-0.2676	0.225	1.1892	0.2343	0.1164	0.0288	0.9823	0.0067	0.0034	0.0047
TB	Medication for cholesterol_ blood pressure_ diabetes_ or take exogenous hormones: None of the above	0	ukbb	European	SNPs from the MHC (chr6 26M~34M) region was removed for this traits	-0.1279	0.1084	1.1803	0.2379	0.066	0.0043	1.0181	0.0085	-0.0068	0.0045
TB	Pain type(s) experienced in last month: Hip pain	0	ukbb	European	SNPs from the MHC (chr6 26M~34M) region was removed for this traits	0.1489	0.1269	-1.1732	0.2407	0.0237	0.0019	1.018	0.0074	0.0013	0.0046
TB	FEV1/FVC	0	lung_function	European	SNPs from the MHC (chr6 26M~34M) region was removed for this traits	-0.0801	0.0683	1.1731	0.2408	0.1658	0.0099	0.9649	0.0202	-0.0018	0.0056
TB	Blood clot_ DVT_ bronchitis_ emphysema_ asthma_ rhinitis_ eczema_ allergy diagnosed by doctor: Asthma	0	ukbb	European	SNPs from the MHC (chr6 26M~34M) region was removed for this traits	0.1145	0.0987	-1.1609	0.2457	0.0572	0.0055	1.0264	0.0144	-0.0057	0.0054
TB	Systolic blood pressure_ automated reading	0	ukbb	European	SNPs from the MHC (chr6 26M~34M) region was removed for this traits	-0.0858	0.0742	1.1572	0.2472	0.1277	0.0056	1.0654	0.0152	0.0075	0.0054
TB	Noisy workplace	0	ukbb	European	SNPs from the MHC (chr6 26M~34M) region was removed for this traits	0.1635	0.142	-1.1511	0.2497	0.062	0.0056	1.0278	0.0075	-0.0028	0.0048
TB	Illnesses of siblings: Stroke	0	ukbb	European	SNPs from the MHC (chr6 26M~34M) region was removed for this traits	-0.3634	0.3185	1.1411	0.2538	0.0043	0.0018	1.0077	0.0064	-0.0094	0.0044
TB	Diagnoses - main ICD10: J44 Other chronic obstructive pulmonary disease	0	ukbb	European	SNPs from the MHC (chr6 26M~34M) region was removed for this traits	0.2931	0.2568	-1.1413	0.2538	0.0047	0.0014	0.9957	0.0067	0.003	0.0044
TB	Neuroticism	24828478	personality	European	SNPs from the MHC (chr6 26M~34M) region was removed for this traits	0.2238	0.1964	-1.1398	0.2544	0.0152	0.0033	1.007	0.0061	-0.0033	0.0043
TB	Ever taken oral contraceptive pill	0	ukbb	European	SNPs from the MHC (chr6 26M~34M) region was removed for this traits	0.2085	0.1832	-1.1382	0.255	0.0193	0.0029	1.0117	0.0069	-0.0024	0.0041
TB	Pain type(s) experienced in last month: Knee pain	0	ukbb	European	SNPs from the MHC (chr6 26M~34M) region was removed for this traits	0.115	0.1012	-1.1367	0.2557	0.0407	0.0023	1.0146	0.0084	0.0004	0.0048
TB	Medication for pain relief_ constipation_ heartburn: None of the above	0	ukbb	European	SNPs from the MHC (chr6 26M~34M) region was removed for this traits	-0.112	0.0988	1.1331	0.2572	0.0542	0.0026	1.0299	0.0089	0.0014	0.005
TB	Relative age voice broke	0	ukbb	European	SNPs from the MHC (chr6 26M~34M) region was removed for this traits	0.1266	0.112	-1.1303	0.2584	0.0719	0.0053	1.0111	0.0084	0.0059	0.005
TB	Mood swings	0	ukbb	European	SNPs from the MHC (chr6 26M~34M) region was removed for this traits	0.1051	0.0931	-1.1295	0.2587	0.0712	0.0032	1.0165	0.0099	-0.0101	0.0053
TB	Neuroticism score	0	ukbb	European	SNPs from the MHC (chr6 26M~34M) region was removed for this traits	0.0946	0.0838	-1.1294	0.2587	0.1186	0.0063	1.0168	0.0134	-0.0079	0.0055
TB	Eye problems/disorders: Cataract	0	ukbb	European	SNPs from the MHC (chr6 26M~34M) region was removed for this traits	-0.251	0.2223	1.1291	0.2589	0.0231	0.0043	1.0135	0.0069	-0.0109	0.0045
TB	Adopted as a child	0	ukbb	European	SNPs from the MHC (chr6 26M~34M) region was removed for this traits	0.2878	0.2557	-1.1253	0.2605	0.0058	0.0014	1.0016	0.0068	0.0009	0.0046
TB	Weight change compared with 1 year ago	0	ukbb	European	SNPs from the MHC (chr6 26M~34M) region was removed for this traits	0.2062	0.1835	-1.1239	0.2611	0.0085	0.0014	1.0228	0.0065	-0.004	0.0045
TB	Father still alive	0	ukbb	European	SNPs from the MHC (chr6 26M~34M) region was removed for this traits	0.2443	0.2197	-1.1122	0.2661	0.0064	0.0015	1.0159	0.0068	0.0075	0.0048
TB	Breastfed as a baby	0	ukbb	European	SNPs from the MHC (chr6 26M~34M) region was removed for this traits	0.1608	0.1453	-1.1062	0.2686	0.0257	0.0024	1.0222	0.0074	0.0096	0.0049
TB	Non-cancer illness code_ self-reported: emphysema/chronic bronchitis	0	ukbb	European	SNPs from the MHC (chr6 26M~34M) region was removed for this traits	0.1942	0.1757	-1.1053	0.269	0.0099	0.0016	0.9873	0.0067	-0.0017	0.0043
TB	Diagnoses - main ICD10: R31 Unspecified haematuria	0	ukbb	European	SNPs from the MHC (chr6 26M~34M) region was removed for this traits	-0.3293	0.2979	1.1054	0.269	0.0033	0.0016	1.0068	0.0066	-0.0083	0.0046
TB	Total lipids in small VLDL	27005778	metabolites	European	SNPs from the MHC (chr6 26M~34M) region was removed for this traits	-0.2509	0.2271	1.1051	0.2691	0.142	0.0375	0.9927	0.0079	-0.0042	0.005
TB	Diagnoses - main ICD10: M20 Acquired deformities of fingers and toes	0	ukbb	European	SNPs from the MHC (chr6 26M~34M) region was removed for this traits	-0.1959	0.1777	1.1026	0.2702	0.0096	0.0015	0.9995	0.007	-0.0036	0.0043
TB	Qualifications: College or University degree	0	ukbb	European	SNPs from the MHC (chr6 26M~34M) region was removed for this traits	-0.0828	0.0751	1.1024	0.2703	0.1681	0.0052	1.1174	0.0137	0.0036	0.0058
TB	Number of days/week walked 10+ minutes	0	ukbb	European	SNPs from the MHC (chr6 26M~34M) region was removed for this traits	-0.122	0.1107	1.1019	0.2705	0.0423	0.0022	1.0095	0.0074	0.0012	0.0045
TB	Loneliness_ isolation	0	ukbb	European	SNPs from the MHC (chr6 26M~34M) region was removed for this traits	0.1246	0.1131	-1.1016	0.2706	0.0379	0.0023	1.0231	0.0076	-0.0054	0.0052
TB	Non-cancer illness code_ self-reported: asthma	0	ukbb	European	SNPs from the MHC (chr6 26M~34M) region was removed for this traits	0.1101	0.0999	-1.1018	0.2706	0.0579	0.0056	1.0274	0.0145	-0.0043	0.0055
TB	Forced vital capacity (FVC)	0	ukbb	European	SNPs from the MHC (chr6 26M~34M) region was removed for this traits	0.0814	0.0741	-1.0992	0.2717	0.1699	0.0074	1.0954	0.0173	-0.0023	0.0055
TB	Wears glasses or contact lenses	0	ukbb	European	SNPs from the MHC (chr6 26M~34M) region was removed for this traits	0.1675	0.1525	-1.0988	0.2719	0.0162	0.0016	1.0005	0.0074	0.0039	0.0045
TB	Diagnoses - main ICD10: M23 Internal derangement of knee	0	ukbb	European	SNPs from the MHC (chr6 26M~34M) region was removed for this traits	0.2298	0.2101	-1.0942	0.2739	0.008	0.0018	1.0053	0.0073	0.0045	0.0047
TB	Mean time to correctly identify matches	0	ukbb	European	SNPs from the MHC (chr6 26M~34M) region was removed for this traits	-0.0951	0.0874	1.0878	0.2767	0.0734	0.003	1.0303	0.0092	-0.0057	0.0052
TB	Concentration of small VLDL particles	27005778	metabolites	European	SNPs from the MHC (chr6 26M~34M) region was removed for this traits	-0.2397	0.2206	1.0868	0.2771	0.1473	0.0379	0.9912	0.0077	-0.0037	0.005
TB	Asthma	17611496	autoimmune	European	SNPs from the MHC (chr6 26M~34M) region was removed for this traits	0.3368	0.3106	-1.0843	0.2782	0.1149	0.0274	1.0125	0.0085	0.0003	0.0051
TB	Non-cancer illness code_ self-reported: gout	0	ukbb	European	SNPs from the MHC (chr6 26M~34M) region was removed for this traits	0.1326	0.1226	-1.082	0.2792	0.0247	0.0067	0.9927	0.0191	0.0024	0.0045
TB	Hair/balding pattern: Pattern 2	0	ukbb	European	SNPs from the MHC (chr6 26M~34M) region was removed for this traits	0.1545	0.1432	-1.0792	0.2805	0.0517	0.0063	1.0345	0.0132	0.0052	0.0049
TB	Diagnoses - main ICD10: I25 Chronic ischaemic heart disease	0	ukbb	European	SNPs from the MHC (chr6 26M~34M) region was removed for this traits	0.1468	0.1367	-1.0739	0.2829	0.0198	0.0023	1.0212	0.0076	0.0081	0.0041
TB	Diagnoses - main ICD10: R14 Flatulence and related conditions	0	ukbb	European	SNPs from the MHC (chr6 26M~34M) region was removed for this traits	0.347	0.3265	-1.0627	0.2879	0.0032	0.0013	0.992	0.0068	0.0002	0.0045
TB	Forced expiratory volume in 1-second (FEV1)_ predicted	0	ukbb	European	SNPs from the MHC (chr6 26M~34M) region was removed for this traits	0.1042	0.0983	-1.0606	0.2889	0.1712	0.0125	1.0402	0.0121	0.0027	0.0054
TB	Diagnoses - main ICD10: M67 Other disorders of synovium and tendon	0	ukbb	European	SNPs from the MHC (chr6 26M~34M) region was removed for this traits	0.3922	0.3713	-1.0562	0.2909	0.0022	0.0014	0.9992	0.0063	-0.0021	0.005
TB	Illnesses of siblings: None of the above (group 2)	0	ukbb	European	SNPs from the MHC (chr6 26M~34M) region was removed for this traits	-0.2299	0.2178	1.0552	0.2913	0.0088	0.0018	1.0039	0.0069	-0.0022	0.0043
TB	Vitamin and mineral supplements: Vitamin D	0	ukbb	European	SNPs from the MHC (chr6 26M~34M) region was removed for this traits	0.2308	0.219	-1.0541	0.2918	0.006	0.0016	0.9979	0.0071	0.0058	0.0046
TB	Qualifications: Other professional qualifications eg: nursing_ teaching	0	ukbb	European	SNPs from the MHC (chr6 26M~34M) region was removed for this traits	-0.0984	0.0935	1.0516	0.293	0.0471	0.0025	1.0266	0.0093	0.0036	0.0045
TB	Mouth/teeth dental problems: Loose teeth	0	ukbb	European	SNPs from the MHC (chr6 26M~34M) region was removed for this traits	0.1698	0.1616	-1.0509	0.2933	0.0145	0.0017	1.0111	0.0067	-0.0014	0.0047
TB	Average weekly champagne plus white wine intake	0	ukbb	European	SNPs from the MHC (chr6 26M~34M) region was removed for this traits	-0.1422	0.1354	1.0502	0.2936	0.0305	0.0027	1.041	0.0078	0.0023	0.0048
TB	Guilty feelings	0	ukbb	European	SNPs from the MHC (chr6 26M~34M) region was removed for this traits	0.1017	0.0969	-1.0493	0.294	0.0512	0.0028	1.0077	0.0087	-0.003	0.0049
TB	Obesity class 1	23563607	anthropometric	European	SNPs from the MHC (chr6 26M~34M) region was removed for this traits	0.1069	0.1023	-1.0455	0.2958	0.2173	0.0116	1.0183	0.0108	0.0121	0.0057
TB	Number of full sisters	0	ukbb	European	SNPs from the MHC (chr6 26M~34M) region was removed for this traits	0.1646	0.1589	-1.036	0.3002	0.0187	0.0018	1.0396	0.0068	0.001	0.0052
TB	Non-cancer illness code_ self-reported: enlarged prostate	0	ukbb	European	SNPs from the MHC (chr6 26M~34M) region was removed for this traits	-0.2472	0.2396	1.0316	0.3022	0.0062	0.0015	1.0048	0.0069	-0.0105	0.0048
TB	Heel bone mineral density (BMD) T-score_ automated	0	ukbb	European	SNPs from the MHC (chr6 26M~34M) region was removed for this traits	-0.0681	0.0662	1.0299	0.3031	0.2938	0.0331	1.0857	0.0346	-0.0042	0.0061
TB	Peak expiratory flow	0	lung_function	European	SNPs from the MHC (chr6 26M~34M) region was removed for this traits	-0.0715	0.0695	1.029	0.3035	0.1397	0.0081	0.9669	0.018	-0.0051	0.0053
TB	Fractured/broken bones in last 5 years	0	ukbb	European	SNPs from the MHC (chr6 26M~34M) region was removed for this traits	0.1361	0.1331	-1.0221	0.3067	0.0186	0.0021	1.0092	0.0073	-0.0046	0.0046
TB	Age at first live birth	0	ukbb	European	SNPs from the MHC (chr6 26M~34M) region was removed for this traits	-0.097	0.095	1.0207	0.3074	0.1662	0.0076	1.0467	0.0091	0.0019	0.005
TB	Transport type for commuting to job workplace: Car/motor vehicle	0	ukbb	European	SNPs from the MHC (chr6 26M~34M) region was removed for this traits	0.167	0.1637	-1.0205	0.3075	0.0244	0.003	1.024	0.0068	0.0033	0.0047
TB	Diagnoses - main ICD10: I84 Haemorrhoids	0	ukbb	European	SNPs from the MHC (chr6 26M~34M) region was removed for this traits	-0.1947	0.191	1.0198	0.3078	0.0092	0.0016	1.0026	0.0074	-0.003	0.0042
TB	Medication for pain relief_ constipation_ heartburn: Ibuprofen (e.g. Nurofen)	0	ukbb	European	SNPs from the MHC (chr6 26M~34M) region was removed for this traits	0.1342	0.1318	-1.0178	0.3088	0.0227	0.0018	0.9968	0.0066	0.0015	0.0048
TB	Diagnoses - main ICD10: M72 Fibroblastic disorders	0	ukbb	European	SNPs from the MHC (chr6 26M~34M) region was removed for this traits	0.1717	0.169	-1.0157	0.3098	0.0105	0.003	1.0167	0.02	-0.0005	0.0045
TB	Non-cancer illness code_ self-reported: hypertrophic cardiomyopathy (hcm / hocm)	0	ukbb	European	SNPs from the MHC (chr6 26M~34M) region was removed for this traits	0.4596	0.4565	-1.0069	0.314	0.0016	0.0013	1.0014	0.0063	0.0001	0.0041
TB	Worry too long after embarrassment	0	ukbb	European	SNPs from the MHC (chr6 26M~34M) region was removed for this traits	0.0901	0.0899	-1.0024	0.3161	0.0652	0.0035	1.0163	0.0101	0.0003	0.0049
TB	College completion	23722424	education	European	SNPs from the MHC (chr6 26M~34M) region was removed for this traits	-0.1507	0.1507	0.9998	0.3174	0.0797	0.0056	1.0197	0.0085	0.0055	0.0054
TB	Non-cancer illness code_ self-reported: vaginal prolapse/uterine prolapse	0	ukbb	European	SNPs from the MHC (chr6 26M~34M) region was removed for this traits	0.2795	0.2797	-0.9993	0.3176	0.0048	0.0015	1.0061	0.0066	0.0051	0.0045
TB	Hearing difficulty/problems with background noise	0	ukbb	European	SNPs from the MHC (chr6 26M~34M) region was removed for this traits	0.0907	0.0911	-0.9949	0.3198	0.0514	0.0026	1.0213	0.0088	0.0051	0.0049
TB	Fluid intelligence score	0	ukbb	European	SNPs from the MHC (chr6 26M~34M) region was removed for this traits	-0.0903	0.0911	0.9921	0.3212	0.2377	0.0108	1.0429	0.01	0.0038	0.0055
TB	Triglycerides in small VLDL	27005778	metabolites	European	SNPs from the MHC (chr6 26M~34M) region was removed for this traits	-0.2188	0.2212	0.9893	0.3225	0.1182	0.0357	0.9949	0.0072	-0.0033	0.005
TB	Omega-3 fatty acids	27005778	metabolites	European	SNPs from the MHC (chr6 26M~34M) region was removed for this traits	-0.2591	0.2628	0.9863	0.324	0.1581	0.0416	0.9901	0.0077	0.0024	0.0049
TB	Non-cancer illness code_ self-reported: diabetes	0	ukbb	European	SNPs from the MHC (chr6 26M~34M) region was removed for this traits	0.1053	0.1082	-0.9733	0.3304	0.0358	0.0025	1.0381	0.0101	0.0013	0.0049
TB	Forced expiratory volume in 1 second	0	lung_function	European	SNPs from the MHC (chr6 26M~34M) region was removed for this traits	-0.0683	0.0702	0.9728	0.3306	0.1651	0.0061	0.9874	0.0133	-0.0071	0.0056
TB	Non-cancer illness code_ self-reported: malabsorption/coeliac disease	0	ukbb	European	SNPs from the MHC (chr6 26M~34M) region was removed for this traits	0.3088	0.3176	-0.9725	0.3308	0.0169	0.0122	0.9948	0.0213	0.0056	0.0045
TB	Mean Putamen	25607358	brain_volume	European	SNPs from the MHC (chr6 26M~34M) region was removed for this traits	0.1976	0.2049	-0.9648	0.3347	0.2982	0.0466	0.95	0.007	0.0057	0.0045
TB	Fed-up feelings	0	ukbb	European	SNPs from the MHC (chr6 26M~34M) region was removed for this traits	0.085	0.0882	-0.964	0.335	0.072	0.0032	1.0231	0.0101	-0.0101	0.0051
TB	Glutamine	27005778	metabolites	European	SNPs from the MHC (chr6 26M~34M) region was removed for this traits	0.2609	0.2707	-0.9638	0.3352	0.0616	0.0208	1.0185	0.0074	0.0006	0.0043
TB	FEV1/FVC	0	lung_function	European	SNPs from the MHC (chr6 26M~34M) region was removed for this traits	-0.0658	0.0684	0.9621	0.336	0.1925	0.0115	0.9373	0.0204	0.0009	0.0057
TB	Non-cancer illness code_ self-reported: vitiligo	0	ukbb	European	SNPs from the MHC (chr6 26M~34M) region was removed for this traits	-0.3919	0.4085	0.9594	0.3374	0.0017	0.0014	0.9937	0.0068	-0.0037	0.0044
TB	Illness_ injury_ bereavement_ stress in last 2 years: Marital separation/divorce	0	ukbb	European	SNPs from the MHC (chr6 26M~34M) region was removed for this traits	0.2607	0.274	-0.9517	0.3412	0.0041	0.0014	1.0101	0.0069	-0.001	0.0044
TB	Average weekly red wine intake	0	ukbb	European	SNPs from the MHC (chr6 26M~34M) region was removed for this traits	-0.1016	0.1072	0.9483	0.343	0.0566	0.0035	1.0123	0.0079	-0.0028	0.0049
TB	Diagnoses - main ICD10: G47 Sleep disorders	0	ukbb	European	SNPs from the MHC (chr6 26M~34M) region was removed for this traits	0.1893	0.1999	-0.9471	0.3436	0.0063	0.0015	0.9942	0.0069	0.0026	0.0041
TB	Tinnitus: Yes_ but not now_ but have in the past	0	ukbb	European	SNPs from the MHC (chr6 26M~34M) region was removed for this traits	-0.2152	0.2279	0.9443	0.345	0.0183	0.0044	0.9911	0.0062	-0.003	0.0042
TB	Free cholesterol in large HDL	27005778	metabolites	European	SNPs from the MHC (chr6 26M~34M) region was removed for this traits	0.2176	0.2315	-0.9402	0.3471	0.1044	0.028	1.0095	0.0142	0.0046	0.0047
TB	Leg pain on walking	0	ukbb	European	SNPs from the MHC (chr6 26M~34M) region was removed for this traits	0.148	0.1576	-0.9396	0.3474	0.0569	0.0051	1.0104	0.0069	0.0011	0.0052
TB	Diabetes diagnosed by doctor	0	ukbb	European	SNPs from the MHC (chr6 26M~34M) region was removed for this traits	0.0961	0.1023	-0.9395	0.3475	0.0438	0.0027	1.0399	0.0103	0.0038	0.0049
TB	Type of tobacco previously smoked: Cigars or pipes	0	ukbb	European	SNPs from the MHC (chr6 26M~34M) region was removed for this traits	0.2976	0.3168	-0.9395	0.3475	0.0125	0.0051	0.9995	0.0059	0.001	0.0043
TB	Cough on most days	0	ukbb	European	SNPs from the MHC (chr6 26M~34M) region was removed for this traits	-0.154	0.1645	0.9363	0.3491	0.048	0.0064	0.9987	0.0071	-0.0101	0.0048
TB	Mineral and other dietary supplements: Zinc	0	ukbb	European	SNPs from the MHC (chr6 26M~34M) region was removed for this traits	0.1514	0.1622	-0.9338	0.3504	0.011	0.0014	0.9891	0.0057	0.0048	0.0043
TB	Cancer code_ self-reported: basal cell carcinoma	0	ukbb	European	SNPs from the MHC (chr6 26M~34M) region was removed for this traits	0.1806	0.1939	-0.931	0.3518	0.0104	0.0019	0.9974	0.0076	0.0009	0.0049
TB	Non-cancer illness code_ self-reported: gastro-oesophageal reflux (gord) / gastric reflux	0	ukbb	European	SNPs from the MHC (chr6 26M~34M) region was removed for this traits	0.1663	0.1794	-0.9271	0.3539	0.0114	0.0017	1.0141	0.0074	0.0025	0.0049
TB	Forced expiratory volume in 1-second (FEV1)_ predicted percentage	0	ukbb	European	SNPs from the MHC (chr6 26M~34M) region was removed for this traits	-0.0832	0.0898	0.9261	0.3544	0.201	0.01	1.0346	0.0096	-0.0021	0.0049
TB	Duration of vigorous activity	0	ukbb	European	SNPs from the MHC (chr6 26M~34M) region was removed for this traits	0.1428	0.1549	-0.9221	0.3565	0.0365	0.0033	0.9903	0.0075	0.0058	0.005
TB	Diagnoses - main ICD10: I21 Acute myocardial infarction	0	ukbb	European	SNPs from the MHC (chr6 26M~34M) region was removed for this traits	0.1757	0.1906	-0.922	0.3565	0.0103	0.0016	1.0053	0.0072	0.0011	0.0046
TB	Non-cancer illness code_ self-reported: bone disorder	0	ukbb	European	SNPs from the MHC (chr6 26M~34M) region was removed for this traits	-0.4088	0.4441	0.9206	0.3572	0.0017	0.0012	1.0046	0.0059	-0.0031	0.0043
TB	Intelligence	28530673	cognitive	European	SNPs from the MHC (chr6 26M~34M) region was removed for this traits	-0.0993	0.1082	0.9176	0.3588	0.1887	0.0107	1.0094	0.0081	0.0014	0.0051
TB	Citrate	27005778	metabolites	European	SNPs from the MHC (chr6 26M~34M) region was removed for this traits	-0.2466	0.2694	0.9153	0.36	0.071	0.0216	1.012	0.0074	0.0043	0.0048
TB	Diagnoses - main ICD10: Z47 Other orthopaedic follow-up care	0	ukbb	European	SNPs from the MHC (chr6 26M~34M) region was removed for this traits	0.2697	0.2964	-0.9099	0.3629	0.0035	0.0012	0.9969	0.0065	0.0037	0.0047
TB	Age of smoking initiation	20418890	smoking_behaviour	European	SNPs from the MHC (chr6 26M~34M) region was removed for this traits	0.2408	0.2649	-0.9087	0.3635	0.0622	0.0186	0.9994	0.0062	0.0009	0.0043
TB	Diagnoses - main ICD10: N40 Hyperplasia of prostate	0	ukbb	European	SNPs from the MHC (chr6 26M~34M) region was removed for this traits	0.2018	0.2232	-0.9042	0.3659	0.0058	0.0015	1.0101	0.0065	-0.0007	0.0045
TB	Illnesses of siblings: High blood pressure	0	ukbb	European	SNPs from the MHC (chr6 26M~34M) region was removed for this traits	0.0957	0.1076	-0.8899	0.3735	0.0365	0.0027	1.0071	0.008	0.0046	0.0051
TB	Fractured bone site(s): Other bones	0	ukbb	European	SNPs from the MHC (chr6 26M~34M) region was removed for this traits	0.1489	0.1679	-0.887	0.3751	0.0089	0.0016	1.0013	0.0066	-0.004	0.0043
TB	Diagnoses - main ICD10: M16 Coxarthrosis [arthrosis of hip]	0	ukbb	European	SNPs from the MHC (chr6 26M~34M) region was removed for this traits	-0.1639	0.1849	0.8865	0.3754	0.0107	0.0018	1.0107	0.0081	-0.0004	0.0051
TB	Non-cancer illness code_ self-reported: cholelithiasis/gall stones	0	ukbb	European	SNPs from the MHC (chr6 26M~34M) region was removed for this traits	0.2111	0.2386	-0.8848	0.3763	0.0083	0.0018	1.0203	0.008	0.0006	0.0049
TB	Non-cancer illness code_ self-reported: migraine	0	ukbb	European	SNPs from the MHC (chr6 26M~34M) region was removed for this traits	0.1326	0.1499	-0.8846	0.3764	0.0165	0.0018	1.0122	0.0074	0.0009	0.0048
TB	Diagnoses - main ICD10: R04 Haemorrhage from respiratory passages	0	ukbb	European	SNPs from the MHC (chr6 26M~34M) region was removed for this traits	-0.303	0.3438	0.8813	0.3782	0.0026	0.0015	0.9977	0.0062	-0.0072	0.0044
TB	Maximum heart rate during fitness test	0	ukbb	European	SNPs from the MHC (chr6 26M~34M) region was removed for this traits	0.1436	0.1654	-0.8681	0.3854	0.068	0.0131	1.0162	0.0085	0.0049	0.0047
TB	Forced expiratory volume in 1 second (FEV1)/Forced Vital capacity(FVC)	26635082	lung_function	European	SNPs from the MHC (chr6 26M~34M) region was removed for this traits	-0.1645	0.1907	0.8627	0.3883	0.113	0.0148	0.9816	0.0069	-0.0023	0.0044
TB	Total cholesterol in small VLDL	27005778	metabolites	European	SNPs from the MHC (chr6 26M~34M) region was removed for this traits	-0.2279	0.2642	0.8624	0.3885	0.0896	0.0322	1.0057	0.0094	-0.0045	0.0052
TB	Prospective memory result	0	ukbb	European	SNPs from the MHC (chr6 26M~34M) region was removed for this traits	0.1179	0.1367	-0.8624	0.3885	0.0576	0.005	1.0118	0.0075	-0.0001	0.0048
TB	Phospholipids in small VLDL	27005778	metabolites	European	SNPs from the MHC (chr6 26M~34M) region was removed for this traits	-0.1965	0.2279	0.8622	0.3886	0.1148	0.0358	0.999	0.0083	-0.0044	0.0051
TB	Diagnoses - main ICD10: E04 Other non-toxic goitre	0	ukbb	European	SNPs from the MHC (chr6 26M~34M) region was removed for this traits	-0.2023	0.2365	0.8552	0.3925	0.0053	0.0013	0.9917	0.006	0.0029	0.0045
TB	Hearing difficulty/problems: Yes	0	ukbb	European	SNPs from the MHC (chr6 26M~34M) region was removed for this traits	0.0858	0.1007	-0.8524	0.394	0.0416	0.0024	1.0142	0.0091	-0.0006	0.0047
TB	Free cholesterol in small VLDL	27005778	metabolites	European	SNPs from the MHC (chr6 26M~34M) region was removed for this traits	-0.1994	0.2357	0.8461	0.3975	0.1102	0.0347	1.0005	0.0084	-0.0039	0.005
TB	Waist-to-hip ratio	25673412	anthropometric	European	SNPs from the MHC (chr6 26M~34M) region was removed for this traits	-0.101	0.1194	0.8459	0.3976	0.1125	0.007	0.922	0.009	-0.0052	0.005
TB	Nap during day	0	ukbb	European	SNPs from the MHC (chr6 26M~34M) region was removed for this traits	0.072	0.0854	-0.8434	0.399	0.0809	0.0035	1.0218	0.0098	0.0001	0.0054
TB	Child birth length	25281659	anthropometric	European	SNPs from the MHC (chr6 26M~34M) region was removed for this traits	-0.169	0.2012	0.8396	0.4011	0.1692	0.023	0.9927	0.0071	-0.0007	0.0051
TB	Job involves heavy manual or physical work	0	ukbb	European	SNPs from the MHC (chr6 26M~34M) region was removed for this traits	0.088	0.1048	-0.8394	0.4012	0.0871	0.0046	1.0356	0.0093	-0.0042	0.0058
TB	Diagnoses - main ICD10: S66 Injury of muscle and tendon at wrist and hand level	0	ukbb	European	SNPs from the MHC (chr6 26M~34M) region was removed for this traits	0.3294	0.3923	-0.8395	0.4012	0.0023	0.0012	0.9998	0.0066	-0.0046	0.0047
TB	Tinnitus: Yes_ now most or all of the time	0	ukbb	European	SNPs from the MHC (chr6 26M~34M) region was removed for this traits	-0.1397	0.1667	0.8377	0.4022	0.0336	0.0047	1.0017	0.0069	-0.0046	0.0051
TB	Infant head circumference	22504419	anthropometric	European	SNPs from the MHC (chr6 26M~34M) region was removed for this traits	0.2205	0.2637	-0.8362	0.403	0.2296	0.0438	0.9907	0.0066	0.0092	0.0049
TB	Diagnoses - main ICD10: M25 Other joint disorders_ not elsewhere classified	0	ukbb	European	SNPs from the MHC (chr6 26M~34M) region was removed for this traits	0.6004	0.7205	-0.8332	0.4047	0.0011	0.0013	1.0154	0.0065	-0.0055	0.005
TB	Standing height	0	ukbb	European	SNPs from the MHC (chr6 26M~34M) region was removed for this traits	0.0511	0.0617	-0.8294	0.4069	0.4502	0.0225	1.249	0.0574	-0.0094	0.0074
TB	Eye problems/disorders: Diabetes related eye disease	0	ukbb	European	SNPs from the MHC (chr6 26M~34M) region was removed for this traits	0.1764	0.2128	-0.8286	0.4073	0.0202	0.0042	1.0063	0.0062	0.0023	0.0044
TB	Insomnia	28604731	sleeping	European	SNPs from the MHC (chr6 26M~34M) region was removed for this traits	0.1231	0.1504	-0.8186	0.413	0.0477	0.0048	1.0025	0.0068	-0.0005	0.0046
TB	Squamous cell lung cancer	27488534	cancer	European	SNPs from the MHC (chr6 26M~34M) region was removed for this traits	0.203	0.2497	-0.8129	0.4163	0.0381	0.0119	1.0106	0.0063	-0.0065	0.0046
TB	Total cholesterol in large HDL	27005778	metabolites	European	SNPs from the MHC (chr6 26M~34M) region was removed for this traits	0.1907	0.2347	-0.8128	0.4164	0.1041	0.0281	1.0074	0.0144	0.0049	0.0047
TB	Cancer code_ self-reported: prostate cancer	0	ukbb	European	SNPs from the MHC (chr6 26M~34M) region was removed for this traits	0.1893	0.2354	-0.8041	0.4213	0.0063	0.0015	1.0138	0.0075	-0.0016	0.0046
TB	Non-cancer illness code_ self-reported: polio / poliomyelitis	0	ukbb	European	SNPs from the MHC (chr6 26M~34M) region was removed for this traits	0.268	0.3351	-0.7999	0.4238	0.0026	0.0013	0.9927	0.0067	-0.0016	0.0044
TB	Non-cancer illness code_ self-reported: hypopituitarism	0	ukbb	European	SNPs from the MHC (chr6 26M~34M) region was removed for this traits	0.3824	0.4794	-0.7977	0.4251	0.0016	0.0011	0.9902	0.006	-0.0012	0.0045
TB	Relative age of first facial hair	0	ukbb	European	SNPs from the MHC (chr6 26M~34M) region was removed for this traits	0.0715	0.0898	-0.7963	0.4258	0.1227	0.0078	1.0476	0.0151	0.0041	0.005
TB	Diagnoses - main ICD10: Z80 Family history of malignant neoplasm	0	ukbb	European	SNPs from the MHC (chr6 26M~34M) region was removed for this traits	-0.4331	0.5471	0.7917	0.4285	0.0013	0.0013	0.9911	0.0059	0.0002	0.0047
TB	Impedance of arm (left)	0	ukbb	European	SNPs from the MHC (chr6 26M~34M) region was removed for this traits	0.0468	0.0591	-0.7917	0.4286	0.2329	0.0083	1.0973	0.0208	0.0062	0.0056
TB	Total cholesterol in HDL	27005778	metabolites	European	SNPs from the MHC (chr6 26M~34M) region was removed for this traits	0.1909	0.2419	-0.7892	0.43	0.0912	0.0284	1.0081	0.0125	0.0042	0.0046
TB	Non-cancer illness code_ self-reported: arthritis (nos)	0	ukbb	European	SNPs from the MHC (chr6 26M~34M) region was removed for this traits	0.3508	0.4456	-0.7871	0.4312	0.0017	0.0014	1.0149	0.0066	-0.0077	0.005
TB	Phospholipids in large HDL	27005778	metabolites	European	SNPs from the MHC (chr6 26M~34M) region was removed for this traits	0.1749	0.2223	-0.7868	0.4314	0.1254	0.0298	0.9996	0.0141	0.0025	0.0047
TB	Ulcerative colitis	26192919	autoimmune	European	SNPs from the MHC (chr6 26M~34M) region was removed for this traits	0.1047	0.1335	-0.7846	0.4327	0.2594	0.032	1.0453	0.0095	-0.002	0.0046
TB	Family relationship satisfaction	0	ukbb	European	SNPs from the MHC (chr6 26M~34M) region was removed for this traits	0.105	0.1342	-0.7818	0.4343	0.0576	0.005	1.0043	0.0073	-0.0027	0.0047
TB	Non-cancer illness code_ self-reported: ulcerative colitis	0	ukbb	European	SNPs from the MHC (chr6 26M~34M) region was removed for this traits	-0.1766	0.226	0.7815	0.4345	0.0059	0.0017	1.0104	0.008	0.0002	0.0044
TB	Types of transport used (excluding work): Cycle	0	ukbb	European	SNPs from the MHC (chr6 26M~34M) region was removed for this traits	-0.1055	0.1355	0.7783	0.4364	0.0248	0.0018	1.0252	0.0068	2.9911e-05	0.0047
TB	Ever had hysterectomy (womb removed)	0	ukbb	European	SNPs from the MHC (chr6 26M~34M) region was removed for this traits	0.1482	0.1937	-0.7648	0.4444	0.0219	0.0034	1.0047	0.0074	0.0038	0.0049
TB	Financial situation satisfaction	0	ukbb	European	SNPs from the MHC (chr6 26M~34M) region was removed for this traits	0.1007	0.132	-0.7633	0.4453	0.0571	0.006	1.0059	0.0079	-0.0083	0.0046
TB	Illnesses of siblings: Severe depression	0	ukbb	European	SNPs from the MHC (chr6 26M~34M) region was removed for this traits	0.1317	0.1737	-0.7586	0.4481	0.014	0.0018	1.0055	0.0068	-0.0009	0.0046
TB	Triglycerides in IDL	27005778	metabolites	European	SNPs from the MHC (chr6 26M~34M) region was removed for this traits	-0.19	0.2568	0.74	0.4593	0.1066	0.0358	1.0113	0.0151	-0.0053	0.0055
TB	Cancer code_ self-reported: breast cancer	0	ukbb	European	SNPs from the MHC (chr6 26M~34M) region was removed for this traits	0.1405	0.19	-0.7397	0.4595	0.0098	0.0017	1.0191	0.0076	-0.0069	0.0048
TB	Worrier / anxious feelings	0	ukbb	European	SNPs from the MHC (chr6 26M~34M) region was removed for this traits	-0.0661	0.0898	0.7364	0.4615	0.0795	0.005	1.0008	0.0123	-0.0072	0.0053
TB	Diagnoses - main ICD10: K44 Diaphragmatic hernia	0	ukbb	European	SNPs from the MHC (chr6 26M~34M) region was removed for this traits	0.196	0.2662	-0.7362	0.4616	0.0051	0.0013	1.0054	0.0062	0.0011	0.0048
TB	Depressive symptoms	27089181	psychiatric	European	SNPs from the MHC (chr6 26M~34M) region was removed for this traits	0.104	0.1415	-0.7347	0.4625	0.0476	0.0036	1.0002	0.0071	-0.0037	0.005
TB	Medication for cholesterol_ blood pressure_ diabetes_ or take exogenous hormones: Blood pressure medication	0	ukbb	European	SNPs from the MHC (chr6 26M~34M) region was removed for this traits	0.0656	0.0893	-0.7343	0.4628	0.1046	0.0066	1.0325	0.0116	0.0056	0.0051
TB	Drive faster than motorway speed limit	0	ukbb	European	SNPs from the MHC (chr6 26M~34M) region was removed for this traits	-0.0692	0.0945	0.7322	0.464	0.0566	0.0028	1.0297	0.0087	-0.0063	0.0049
TB	Forced vital capacity (FVC)_ Best measure	0	ukbb	European	SNPs from the MHC (chr6 26M~34M) region was removed for this traits	0.0523	0.0715	-0.7321	0.4641	0.1883	0.0084	1.0817	0.0167	-0.0037	0.0055
TB	Diagnoses - main ICD10: I83 Varicose veins of lower extremities	0	ukbb	European	SNPs from the MHC (chr6 26M~34M) region was removed for this traits	0.0987	0.1352	-0.7296	0.4657	0.0192	0.0022	1.0339	0.0108	0.0005	0.0048
TB	Illness_ injury_ bereavement_ stress in last 2 years: Serious illness_ injury or assault to yourself	0	ukbb	European	SNPs from the MHC (chr6 26M~34M) region was removed for this traits	0.1196	0.165	-0.7251	0.4684	0.0142	0.0016	1.0114	0.0067	-0.0014	0.0048
TB	Diagnoses - main ICD10: J33 Nasal polyp	0	ukbb	European	SNPs from the MHC (chr6 26M~34M) region was removed for this traits	0.2287	0.3166	-0.7224	0.47	0.0033	0.0015	1.0066	0.0074	-0.0027	0.0049
TB	Years of schooling (proxy cognitive performance)	25201988	education	European	SNPs from the MHC (chr6 26M~34M) region was removed for this traits	-0.094	0.1304	0.721	0.4709	0.1071	0.0076	1.0258	0.0094	0.0106	0.0055
TB	Extreme bmi	23563607	anthropometric	European	SNPs from the MHC (chr6 26M~34M) region was removed for this traits	-0.103	0.1437	0.7165	0.4737	0.6896	0.0554	1.0303	0.0116	-0.0023	0.0067
TB	Duration of strenuous sports	0	ukbb	European	SNPs from the MHC (chr6 26M~34M) region was removed for this traits	-0.2333	0.3283	0.7105	0.4774	0.0301	0.0138	0.9943	0.007	0.0004	0.0046
TB	Doctor diagnosed hayfever or allergic rhinitis	0	ukbb	European	SNPs from the MHC (chr6 26M~34M) region was removed for this traits	-0.104	0.1468	0.7086	0.4786	0.0788	0.0093	1.0083	0.0083	-0.0021	0.005
TB	Systemic lupus erythematosus	26502338	autoimmune	European	SNPs from the MHC (chr6 26M~34M) region was removed for this traits	0.1311	0.1861	-0.7045	0.4811	0.3914	0.0672	1.105	0.0096	-0.002	0.0048
TB	Forced expiratory volume in 1 second (FEV1)	28166213	lung_function	European	SNPs from the MHC (chr6 26M~34M) region was removed for this traits	-0.0775	0.1103	0.7026	0.4823	0.2646	0.017	0.9703	0.0069	-0.0035	0.0047
TB	Number of children ever born	27798627	reproductive	European	SNPs from the MHC (chr6 26M~34M) region was removed for this traits	0.0981	0.1398	-0.7013	0.4831	0.0256	0.0018	0.97	0.007	0.0015	0.0042
TB	Former alcohol drinker	0	ukbb	European	SNPs from the MHC (chr6 26M~34M) region was removed for this traits	0.13	0.1872	-0.6945	0.4874	0.123	0.0209	0.9968	0.0061	-0.004	0.0043
TB	Triglycerides in very small VLDL	27005778	metabolites	European	SNPs from the MHC (chr6 26M~34M) region was removed for this traits	-0.1555	0.2248	0.6919	0.489	0.136	0.0378	0.9995	0.0096	-0.0044	0.0053
TB	Concentration of small LDL particles	27005778	metabolites	European	SNPs from the MHC (chr6 26M~34M) region was removed for this traits	-0.1953	0.2843	0.6869	0.4921	0.0923	0.0437	1.0079	0.0155	-0.0013	0.0052
TB	Vascular/heart problems diagnosed by doctor: Heart attack	0	ukbb	European	SNPs from the MHC (chr6 26M~34M) region was removed for this traits	0.1031	0.1501	-0.6869	0.4921	0.0189	0.0018	1.0119	0.0075	0.0009	0.0044
TB	Phospholipids in medium LDL	27005778	metabolites	European	SNPs from the MHC (chr6 26M~34M) region was removed for this traits	-0.2057	0.3044	0.6758	0.4992	0.0726	0.0427	1.0087	0.0188	-0.0053	0.0051
TB	Number of operations_ self-reported	0	ukbb	European	SNPs from the MHC (chr6 26M~34M) region was removed for this traits	0.078	0.1155	-0.6752	0.4995	0.0383	0.0021	1.0353	0.0074	-0.0013	0.0051
TB	Nervous feelings	0	ukbb	European	SNPs from the MHC (chr6 26M~34M) region was removed for this traits	0.0644	0.0959	-0.6721	0.5015	0.0661	0.004	1.0145	0.012	0.0017	0.0052
TB	Job involves shift work	0	ukbb	European	SNPs from the MHC (chr6 26M~34M) region was removed for this traits	0.0925	0.1379	-0.6706	0.5025	0.0308	0.0028	1.0015	0.0065	-0.0016	0.0045
TB	Cancer code_ self-reported: malignant melanoma	0	ukbb	European	SNPs from the MHC (chr6 26M~34M) region was removed for this traits	0.1724	0.2572	-0.6704	0.5026	0.005	0.0015	0.9933	0.0062	-0.0039	0.0044
TB	Diagnoses - main ICD10: I80 Phlebitis and thrombophlebitis	0	ukbb	European	SNPs from the MHC (chr6 26M~34M) region was removed for this traits	-0.1412	0.2112	0.6685	0.5038	0.0079	0.0016	0.994	0.0084	0.0007	0.0049
TB	Urate	23263486	other	European	SNPs from the MHC (chr6 26M~34M) region was removed for this traits	-0.0656	0.0992	0.6614	0.5083	0.1758	0.0577	0.9532	0.0485	-0.0025	0.0049
TB	Transport type for commuting to job workplace: Cycle	0	ukbb	European	SNPs from the MHC (chr6 26M~34M) region was removed for this traits	-0.0995	0.1505	0.6608	0.5087	0.0314	0.0033	1.0155	0.0074	-0.0038	0.0048
TB	Non-cancer illness code_ self-reported: allergy or anaphylactic reaction to drug	0	ukbb	European	SNPs from the MHC (chr6 26M~34M) region was removed for this traits	0.3665	0.5587	-0.6559	0.5119	0.0011	0.0014	1.0079	0.0062	-0.0042	0.0047
TB	Pain type(s) experienced in last month: None of the above	0	ukbb	European	SNPs from the MHC (chr6 26M~34M) region was removed for this traits	-0.0602	0.0918	0.6555	0.5121	0.0551	0.0027	1.0369	0.0087	0.0073	0.0052
TB	Waist circumference	25673412	anthropometric	European	SNPs from the MHC (chr6 26M~34M) region was removed for this traits	-0.0685	0.1046	0.6551	0.5124	0.1206	0.0051	0.8465	0.0077	-0.0026	0.0049
TB	Non-cancer illness code_ self-reported: iron deficiency anaemia	0	ukbb	European	SNPs from the MHC (chr6 26M~34M) region was removed for this traits	0.1845	0.2819	-0.6544	0.5128	0.0045	0.0013	0.9907	0.0061	0.0067	0.0046
TB	22:6 docosahexaenoic acid	27005778	metabolites	European	SNPs from the MHC (chr6 26M~34M) region was removed for this traits	-0.199	0.3092	0.6436	0.5198	0.1318	0.0372	0.9953	0.0074	0.0037	0.0056
TB	Number of days/week of moderate physical activity 10+ minutes	0	ukbb	European	SNPs from the MHC (chr6 26M~34M) region was removed for this traits	0.0678	0.1058	-0.6409	0.5216	0.042	0.0025	1.0123	0.0078	0.0008	0.0052
TB	Non-cancer illness code_ self-reported: heart attack/myocardial infarction	0	ukbb	European	SNPs from the MHC (chr6 26M~34M) region was removed for this traits	0.0956	0.1495	-0.6394	0.5225	0.0193	0.0018	1.0102	0.0074	0.0008	0.0044
TB	Blood clot_ DVT_ bronchitis_ emphysema_ asthma_ rhinitis_ eczema_ allergy diagnosed by doctor: None of the above	0	ukbb	European	SNPs from the MHC (chr6 26M~34M) region was removed for this traits	-0.059	0.0923	0.6395	0.5225	0.0767	0.0062	1.0363	0.0168	0.0038	0.0058
TB	Fasting insulin main effect	22581228	glycemic	European	SNPs from the MHC (chr6 26M~34M) region was removed for this traits	0.1351	0.2127	-0.6352	0.5253	0.07	0.0101	1.0157	0.0069	-0.0011	0.0048
TB	Non-cancer illness code_ self-reported: hayfever/allergic rhinitis	0	ukbb	European	SNPs from the MHC (chr6 26M~34M) region was removed for this traits	-0.083	0.1308	0.635	0.5254	0.0228	0.0024	1.0189	0.0085	-0.0049	0.0046
TB	Impedance of whole body	0	ukbb	European	SNPs from the MHC (chr6 26M~34M) region was removed for this traits	0.0381	0.0601	-0.6348	0.5256	0.2579	0.0096	1.0894	0.0218	0.0068	0.0057
TB	Suffer from nerves	0	ukbb	European	SNPs from the MHC (chr6 26M~34M) region was removed for this traits	0.0658	0.1042	-0.6314	0.5278	0.0457	0.0031	0.9987	0.0096	-0.0017	0.005
TB	Average weekly spirits intake	0	ukbb	European	SNPs from the MHC (chr6 26M~34M) region was removed for this traits	-0.0789	0.1251	0.6309	0.5281	0.0315	0.0027	1.0167	0.008	-0.0057	0.0046
TB	Forced expiratory volume in 1 second	0	lung_function	European	SNPs from the MHC (chr6 26M~34M) region was removed for this traits	-0.0431	0.0684	0.6302	0.5285	0.1769	0.0068	0.9534	0.0125	-0.0053	0.0056
TB	Cancer code_ self-reported: small intestine/small bowel cancer	0	ukbb	European	SNPs from the MHC (chr6 26M~34M) region was removed for this traits	0.3105	0.4961	-0.6259	0.5314	0.0011	0.0015	0.9987	0.0071	-0.0059	0.0047
TB	Average weekly intake of other alcoholic drinks	0	ukbb	European	SNPs from the MHC (chr6 26M~34M) region was removed for this traits	0.2633	0.4211	-0.6253	0.5318	0.0082	0.0059	1.0032	0.0065	0.0017	0.0045
TB	Concentration of large HDL particles	27005778	metabolites	European	SNPs from the MHC (chr6 26M~34M) region was removed for this traits	0.1351	0.2169	-0.6229	0.5333	0.1311	0.0298	1.0006	0.0151	0.0026	0.0047
TB	Non-cancer illness code_ self-reported: eczema/dermatitis	0	ukbb	European	SNPs from the MHC (chr6 26M~34M) region was removed for this traits	0.1275	0.205	-0.622	0.5339	0.0083	0.0021	1.0149	0.0072	0.0004	0.0052
TB	Ever had bowel cancer screening	0	ukbb	European	SNPs from the MHC (chr6 26M~34M) region was removed for this traits	-0.103	0.1665	0.6187	0.5361	0.013	0.0016	1.0201	0.0072	1.8473e-05	0.0048
TB	Home area population density - urban or rural: Scotland - Large Urban Area	0	ukbb	European	SNPs from the MHC (chr6 26M~34M) region was removed for this traits	-0.1677	0.272	0.6166	0.5375	0.0113	0.0031	2.1358	0.0143	-0.0039	0.0071
TB	Birth weight	0	ukbb	European	SNPs from the MHC (chr6 26M~34M) region was removed for this traits	-0.061	0.0993	0.6147	0.5387	0.1083	0.0061	1.051	0.0132	-0.0083	0.0057
TB	Diagnoses - main ICD10: K29 Gastritis and duodenitis	0	ukbb	European	SNPs from the MHC (chr6 26M~34M) region was removed for this traits	-0.1252	0.2039	0.6143	0.539	0.0073	0.0015	1.0044	0.0064	-0.004	0.0045
TB	Duration of other exercises	0	ukbb	European	SNPs from the MHC (chr6 26M~34M) region was removed for this traits	-0.1178	0.1921	0.6134	0.5396	0.0186	0.0031	1.0091	0.0071	-0.0077	0.0043
TB	Cholesterol esters in large LDL	27005778	metabolites	European	SNPs from the MHC (chr6 26M~34M) region was removed for this traits	-0.1944	0.318	0.6113	0.541	0.0757	0.0508	1.0127	0.0213	-0.0047	0.0053
TB	Getting up in morning	0	ukbb	European	SNPs from the MHC (chr6 26M~34M) region was removed for this traits	-0.0568	0.0931	0.6101	0.5418	0.0684	0.0031	1.0399	0.0106	0.0102	0.0052
TB	Sitting height	0	ukbb	European	SNPs from the MHC (chr6 26M~34M) region was removed for this traits	0.0382	0.0629	-0.6073	0.5437	0.321	0.0183	1.1368	0.0417	-0.0122	0.0069
TB	Diagnoses - main ICD10: K76 Other diseases of liver	0	ukbb	European	SNPs from the MHC (chr6 26M~34M) region was removed for this traits	0.1674	0.2776	-0.6031	0.5465	0.0037	0.0013	0.9923	0.0061	-0.0046	0.0044
TB	Arm fat-free mass (right)	0	ukbb	European	SNPs from the MHC (chr6 26M~34M) region was removed for this traits	0.0384	0.0637	-0.602	0.5471	0.2659	0.0109	1.1032	0.0266	-0.0083	0.0064
TB	Medication for pain relief_ constipation_ heartburn: Omeprazole (e.g. Zanprol)	0	ukbb	European	SNPs from the MHC (chr6 26M~34M) region was removed for this traits	0.0824	0.1375	-0.5995	0.5488	0.0182	0.0016	1.0196	0.0071	-0.0021	0.0045
TB	Total lipids in small LDL	27005778	metabolites	European	SNPs from the MHC (chr6 26M~34M) region was removed for this traits	-0.1776	0.2965	0.5991	0.5491	0.0854	0.0457	1.0087	0.0171	-0.0013	0.0052
TB	Duration of walks	0	ukbb	European	SNPs from the MHC (chr6 26M~34M) region was removed for this traits	-0.0616	0.1029	0.599	0.5492	0.0466	0.0029	1.007	0.0085	-0.0014	0.0049
TB	Childhood IQ	23358156	education	European	SNPs from the MHC (chr6 26M~34M) region was removed for this traits	-0.1264	0.2111	0.5985	0.5495	0.2769	0.0448	1.0011	0.0093	0.0013	0.0059
TB	Diagnoses - main ICD10: N20 Calculus of kidney and ureter	0	ukbb	European	SNPs from the MHC (chr6 26M~34M) region was removed for this traits	-0.1381	0.2316	0.596	0.5511	0.0081	0.0014	1.0081	0.0068	-0.0053	0.0052
TB	Underlying (primary) cause of death: ICD10: E85.4 Organ-limited amyloidosis	0	ukbb	European	SNPs from the MHC (chr6 26M~34M) region was removed for this traits	0.2814	0.4724	-0.5957	0.5514	0.0599	0.0617	1	0.007	0.0039	0.0046
TB	Morning/evening person (chronotype)	0	ukbb	European	SNPs from the MHC (chr6 26M~34M) region was removed for this traits	0.0474	0.0797	-0.5951	0.5518	0.116	0.0042	1.0421	0.0112	-0.004	0.0053
TB	Diagnoses - main ICD10: F43 Reaction to severe stress_ and adjustment disorders	0	ukbb	European	SNPs from the MHC (chr6 26M~34M) region was removed for this traits	-0.4316	0.727	0.5937	0.5527	0.0007	0.0013	1.0029	0.0056	-7.8986e-05	0.0041
TB	Fractured bone site(s): Wrist	0	ukbb	European	SNPs from the MHC (chr6 26M~34M) region was removed for this traits	0.1311	0.2213	-0.5922	0.5537	0.0065	0.0017	1.0081	0.0072	2.625e-06	0.0047
TB	Hearing aid user	0	ukbb	European	SNPs from the MHC (chr6 26M~34M) region was removed for this traits	-0.1047	0.1771	0.5911	0.5545	0.0168	0.0026	1.0058	0.0067	-0.0038	0.004
TB	Obesity class 3	23563607	anthropometric	European	SNPs from the MHC (chr6 26M~34M) region was removed for this traits	-0.1006	0.1704	0.5906	0.5548	0.1226	0.0146	0.979	0.0093	0.0002	0.0059
TB	Qualifications: O levels/GCSEs or equivalent	0	ukbb	European	SNPs from the MHC (chr6 26M~34M) region was removed for this traits	-0.0586	0.1006	0.5824	0.5603	0.0484	0.0025	1.0172	0.0094	0.0052	0.0048
TB	Mineral and other dietary supplements: Selenium	0	ukbb	European	SNPs from the MHC (chr6 26M~34M) region was removed for this traits	-0.1429	0.2458	0.5814	0.561	0.0062	0.0015	1.0008	0.0069	0.0025	0.0044
TB	PGC cross-disorder analysis	23453885	psychiatric	European	SNPs from the MHC (chr6 26M~34M) region was removed for this traits	-0.0732	0.126	0.5807	0.5615	0.1739	0.013	1.0117	0.0114	-0.0048	0.0068
TB	Body mass index	20935630	anthropometric	European	SNPs from the MHC (chr6 26M~34M) region was removed for this traits	-0.064	0.1103	0.5799	0.562	0.1893	0.0096	1.0113	0.0104	0.002	0.0055
TB	Extreme waist-to-hip ratio	23563607	anthropometric	European	SNPs from the MHC (chr6 26M~34M) region was removed for this traits	-0.1347	0.2331	0.5778	0.5634	0.3592	0.0579	0.9774	0.0083	-0.0019	0.0068
TB	Non-cancer illness code_ self-reported: bladder problem (not cancer)	0	ukbb	European	SNPs from the MHC (chr6 26M~34M) region was removed for this traits	0.2173	0.3767	-0.5769	0.564	0.0022	0.0013	1.002	0.0069	0.0004	0.0051
TB	Duration of fitness test	0	ukbb	European	SNPs from the MHC (chr6 26M~34M) region was removed for this traits	-0.2101	0.3665	0.5733	0.5664	0.0202	0.009	1.0044	0.0065	-0.0027	0.0046
TB	Concentration of medium LDL particles	27005778	metabolites	European	SNPs from the MHC (chr6 26M~34M) region was removed for this traits	-0.1774	0.311	0.5706	0.5683	0.0786	0.0489	1.0123	0.0195	-0.0031	0.0052
TB	Pain type(s) experienced in last month: Pain all over the body	0	ukbb	European	SNPs from the MHC (chr6 26M~34M) region was removed for this traits	0.0964	0.1704	-0.5653	0.5718	0.0104	0.0016	1.0034	0.0072	-0.0072	0.0044
TB	Diagnoses - main ICD10: K21 Gastro-oesophageal reflux disease	0	ukbb	European	SNPs from the MHC (chr6 26M~34M) region was removed for this traits	-0.1172	0.209	0.5606	0.5751	0.0064	0.0013	1.0023	0.0056	-0.008	0.0045
TB	Neo-openness to experience	21173776	personality	European	SNPs from the MHC (chr6 26M~34M) region was removed for this traits	-0.1463	0.2624	0.5576	0.5771	0.106	0.0274	0.9914	0.0069	-0.0023	0.0048
TB	Total cholesterol in LDL	27005778	metabolites	European	SNPs from the MHC (chr6 26M~34M) region was removed for this traits	-0.1751	0.3144	0.5568	0.5776	0.0679	0.0503	1.0142	0.0232	-0.0048	0.0051
TB	Total cholesterol in large LDL	27005778	metabolites	European	SNPs from the MHC (chr6 26M~34M) region was removed for this traits	-0.1734	0.3121	0.5557	0.5784	0.0653	0.0466	1.015	0.0221	-0.0053	0.0052
TB	Total lipids in large HDL	27005778	metabolites	European	SNPs from the MHC (chr6 26M~34M) region was removed for this traits	0.1223	0.2208	-0.554	0.5796	0.1293	0.0303	1.0017	0.015	0.0029	0.0047
TB	Illnesses of father: Prostate cancer	0	ukbb	European	SNPs from the MHC (chr6 26M~34M) region was removed for this traits	0.1057	0.1911	-0.553	0.5802	0.0084	0.0019	1.0126	0.0081	-0.0003	0.0043
TB	Total lipids in medium LDL	27005778	metabolites	European	SNPs from the MHC (chr6 26M~34M) region was removed for this traits	-0.1706	0.3085	0.5529	0.5803	0.0804	0.0497	1.0105	0.0202	-0.0031	0.0052
TB	Number of older siblings	0	ukbb	European	SNPs from the MHC (chr6 26M~34M) region was removed for this traits	-0.2398	0.4342	0.5522	0.5808	0.0059	0.0052	1.0071	0.0062	-0.0038	0.0043
TB	Alcohol intake frequency.	0	ukbb	European	SNPs from the MHC (chr6 26M~34M) region was removed for this traits	0.0472	0.0857	-0.5504	0.582	0.0833	0.0041	1.045	0.0109	-0.0072	0.0056
TB	Blood clot_ DVT_ bronchitis_ emphysema_ asthma_ rhinitis_ eczema_ allergy diagnosed by doctor: Blood clot in the lung	0	ukbb	European	SNPs from the MHC (chr6 26M~34M) region was removed for this traits	-0.1148	0.2086	0.5503	0.5821	0.0059	0.0015	1.0078	0.007	0.0024	0.0043
TB	Total cholesterol in IDL	27005778	metabolites	European	SNPs from the MHC (chr6 26M~34M) region was removed for this traits	-0.1745	0.319	0.5469	0.5844	0.0713	0.0461	1.0188	0.0196	-0.0051	0.0053
TB	Age when periods started (menarche)	0	ukbb	European	SNPs from the MHC (chr6 26M~34M) region was removed for this traits	0.0394	0.0721	-0.5461	0.585	0.2089	0.0102	1.0037	0.0124	-0.0049	0.0051
TB	Eye problems/disorders: Injury or trauma resulting in loss of vision	0	ukbb	European	SNPs from the MHC (chr6 26M~34M) region was removed for this traits	1.5874	2658633	-0.544	0.5864	0.0013	0.0039	1.0102	0.006	0.0073	0.0037
TB	Number of live births	0	ukbb	European	SNPs from the MHC (chr6 26M~34M) region was removed for this traits	0.0689	0.128	-0.5382	0.5905	0.0612	0.0041	1.0088	0.0081	-0.0013	0.005
TB	Transport type for commuting to job workplace: Walk	0	ukbb	European	SNPs from the MHC (chr6 26M~34M) region was removed for this traits	-0.0996	0.1853	0.5375	0.5909	0.0165	0.0027	1.0047	0.0065	0.0004	0.005
TB	Apolipoprotein B	27005778	metabolites	European	SNPs from the MHC (chr6 26M~34M) region was removed for this traits	-0.1528	0.2869	0.5327	0.5942	0.0824	0.0403	1.0089	0.0143	-0.0029	0.0051
TB	Illnesses of mother: Diabetes	0	ukbb	European	SNPs from the MHC (chr6 26M~34M) region was removed for this traits	-0.0756	0.1421	0.5321	0.5947	0.0207	0.0019	1.0161	0.0089	-0.0007	0.0046
TB	Cholesterol esters in medium LDL	27005778	metabolites	European	SNPs from the MHC (chr6 26M~34M) region was removed for this traits	-0.1654	0.3113	0.5315	0.5951	0.0793	0.0495	1.0107	0.0202	-0.0034	0.0052
TB	Subjective well being	27089181	psychiatric	European	SNPs from the MHC (chr6 26M~34M) region was removed for this traits	-0.077	0.1451	0.5306	0.5957	0.0251	0.0021	1.0006	0.0074	0.003	0.0047
TB	Cancer code_ self-reported: squamous cell carcinoma	0	ukbb	European	SNPs from the MHC (chr6 26M~34M) region was removed for this traits	-0.1936	0.3668	0.5279	0.5976	0.0021	0.0013	1.0003	0.0069	-0.0049	0.0045
TB	Concentration of large LDL particles	27005778	metabolites	European	SNPs from the MHC (chr6 26M~34M) region was removed for this traits	-0.1677	0.3181	0.5272	0.5981	0.0748	0.0505	1.0164	0.021	-0.0046	0.0053
TB	Diagnoses - main ICD10: K80 Cholelithiasis	0	ukbb	European	SNPs from the MHC (chr6 26M~34M) region was removed for this traits	-0.1079	0.2047	0.5271	0.5981	0.0095	0.0019	1.0236	0.0086	0.0026	0.0049
TB	Insomnia	27992416	sleeping	European	SNPs from the MHC (chr6 26M~34M) region was removed for this traits	0.0727	0.1383	-0.5256	0.5991	0.1329	0.0117	1.003	0.0077	0.0009	0.005
TB	Illnesses of mother: Chronic bronchitis/emphysema	0	ukbb	European	SNPs from the MHC (chr6 26M~34M) region was removed for this traits	0.0864	0.1663	-0.5196	0.6034	0.0128	0.0019	1.0036	0.0069	-0.0054	0.0048
TB	Diagnoses - main ICD10: K52 Other non-infective gastro-enteritis and colitis	0	ukbb	European	SNPs from the MHC (chr6 26M~34M) region was removed for this traits	0.1268	0.2442	-0.5194	0.6035	0.0049	0.0013	1.0034	0.0062	0.0007	0.0049
TB	Non-cancer illness code_ self-reported: crohns disease	0	ukbb	European	SNPs from the MHC (chr6 26M~34M) region was removed for this traits	0.1404	0.2713	-0.5175	0.6048	0.0053	0.0014	1.0047	0.0065	-0.0002	0.0049
TB	Sensitivity / hurt feelings	0	ukbb	European	SNPs from the MHC (chr6 26M~34M) region was removed for this traits	0.0454	0.0879	-0.517	0.6052	0.0626	0.0032	1.0216	0.0094	-0.0062	0.0046
TB	Ever depressed for a whole week	0	ukbb	European	SNPs from the MHC (chr6 26M~34M) region was removed for this traits	0.0609	0.1178	-0.5165	0.6055	0.0636	0.0052	0.9928	0.0068	-0.0028	0.0041
TB	Diagnoses - main ICD10: K50 Crohns disease [regional enteritis]	0	ukbb	European	SNPs from the MHC (chr6 26M~34M) region was removed for this traits	0.144	0.2799	-0.5143	0.6071	0.0045	0.0014	1.0025	0.0068	0.0019	0.0045
TB	Total cholesterol in small LDL	27005778	metabolites	European	SNPs from the MHC (chr6 26M~34M) region was removed for this traits	-0.1592	0.3098	0.5138	0.6074	0.0686	0.0439	1.017	0.0187	-0.0019	0.0052
TB	Mouth/teeth dental problems: Bleeding gums	0	ukbb	European	SNPs from the MHC (chr6 26M~34M) region was removed for this traits	-0.071	0.1382	0.5137	0.6074	0.0224	0.0019	1.0108	0.0075	-0.0021	0.0053
TB	Diagnoses - main ICD10: M10 Gout	0	ukbb	European	SNPs from the MHC (chr6 26M~34M) region was removed for this traits	0.1865	0.3643	-0.5119	0.6087	0.0022	0.0015	0.9999	0.0069	-0.0008	0.0047
TB	Current employment status: Doing unpaid or voluntary work	0	ukbb	European	SNPs from the MHC (chr6 26M~34M) region was removed for this traits	-0.0922	0.1802	0.5114	0.609	0.009	0.0014	1.0091	0.0064	0.0006	0.0045
TB	Birth weight of first child	0	ukbb	European	SNPs from the MHC (chr6 26M~34M) region was removed for this traits	-0.0528	0.1035	0.5097	0.6102	0.1083	0.0063	1.0242	0.0095	-0.0031	0.0054
TB	Total lipids in large LDL	27005778	metabolites	European	SNPs from the MHC (chr6 26M~34M) region was removed for this traits	-0.1627	0.3195	0.5093	0.6106	0.0745	0.0515	1.015	0.0216	-0.0044	0.0053
TB	Leg fat-free mass (left)	0	ukbb	European	SNPs from the MHC (chr6 26M~34M) region was removed for this traits	0.0324	0.064	-0.5068	0.6123	0.2664	0.0109	1.1058	0.0247	-0.0083	0.0065
TB	Age at last live birth	0	ukbb	European	SNPs from the MHC (chr6 26M~34M) region was removed for this traits	-0.0579	0.1149	0.5042	0.6141	0.0886	0.006	1.0161	0.0085	3.857e-05	0.0045
TB	Leg predicted mass (left)	0	ukbb	European	SNPs from the MHC (chr6 26M~34M) region was removed for this traits	0.032	0.0639	-0.5008	0.6165	0.2661	0.0108	1.1054	0.0245	-0.0082	0.0065
TB	Diagnoses - main ICD10: I48 Atrial fibrillation and flutter	0	ukbb	European	SNPs from the MHC (chr6 26M~34M) region was removed for this traits	-0.0805	0.161	0.5002	0.6169	0.0129	0.002	1.0108	0.0076	-0.0003	0.0047
TB	Diagnoses - main ICD10: M54 Dorsalgia	0	ukbb	European	SNPs from the MHC (chr6 26M~34M) region was removed for this traits	0.1	0.1999	-0.5001	0.617	0.0101	0.0015	1.0038	0.0072	-0.0022	0.0048
TB	Years of schooling 2013	23722424	education	European	SNPs from the MHC (chr6 26M~34M) region was removed for this traits	-0.0689	0.1381	0.4991	0.6177	0.0847	0.0062	1.0177	0.0088	0.0102	0.0055
TB	Why reduced smoking: Illness or ill health	0	ukbb	European	SNPs from the MHC (chr6 26M~34M) region was removed for this traits	0.1431	0.2895	-0.4942	0.6212	0.1119	0.0423	0.9975	0.0065	-0.0017	0.0042
TB	Weight	0	ukbb	European	SNPs from the MHC (chr6 26M~34M) region was removed for this traits	0.0308	0.0623	-0.4933	0.6218	0.2651	0.01	1.0853	0.0219	-0.0056	0.0063
TB	Mean Thalamus	25607358	brain_volume	European	SNPs from the MHC (chr6 26M~34M) region was removed for this traits	0.1223	0.2487	-0.4916	0.623	0.14	0.0366	0.9791	0.0063	0.0038	0.0045
TB	HOMA-IR	20081858	glycemic	European	SNPs from the MHC (chr6 26M~34M) region was removed for this traits	0.1231	0.2508	-0.4907	0.6236	0.0686	0.0124	1.0031	0.0064	-0.0043	0.0048
TB	Fasting glucose main effect	22581228	glycemic	European	SNPs from the MHC (chr6 26M~34M) region was removed for this traits	-0.0794	0.1619	0.4901	0.6241	0.0987	0.0189	0.9981	0.0097	-0.0059	0.0046
TB	Diagnoses - main ICD10: K62 Other diseases of anus and rectum	0	ukbb	European	SNPs from the MHC (chr6 26M~34M) region was removed for this traits	0.122	0.2502	-0.4878	0.6257	0.005	0.0015	1.002	0.0067	-0.0088	0.0042
TB	Alcohol drinker status: Previous	0	ukbb	European	SNPs from the MHC (chr6 26M~34M) region was removed for this traits	0.0779	0.1598	-0.4873	0.626	0.0132	0.0015	1.0071	0.0064	-0.0092	0.0044
TB	Phospholipids in large LDL	27005778	metabolites	European	SNPs from the MHC (chr6 26M~34M) region was removed for this traits	-0.1561	0.3206	0.4869	0.6264	0.0625	0.0448	1.0175	0.0209	-0.006	0.0052
TB	Trunk fat percentage	0	ukbb	European	SNPs from the MHC (chr6 26M~34M) region was removed for this traits	0.0334	0.0688	-0.4862	0.6269	0.2061	0.0071	1.0851	0.0176	0.0011	0.0061
TB	Leg predicted mass (right)	0	ukbb	European	SNPs from the MHC (chr6 26M~34M) region was removed for this traits	0.0313	0.0645	-0.4849	0.6278	0.2638	0.0108	1.1131	0.0254	-0.0084	0.0067
TB	Hip circumference	25673412	anthropometric	European	SNPs from the MHC (chr6 26M~34M) region was removed for this traits	-0.0473	0.0976	0.4841	0.6283	0.1269	0.0059	0.8614	0.0081	-0.0001	0.0046
TB	Leg fat-free mass (right)	0	ukbb	European	SNPs from the MHC (chr6 26M~34M) region was removed for this traits	0.031	0.0647	-0.4797	0.6315	0.2641	0.0109	1.1134	0.0254	-0.0081	0.0067
TB	Major depressive disorder	22472876	psychiatric	European	SNPs from the MHC (chr6 26M~34M) region was removed for this traits	-0.0946	0.1978	0.4779	0.6327	0.1737	0.0257	1.0039	0.006	-0.0008	0.005
TB	Alcohol usually taken with meals	0	ukbb	European	SNPs from the MHC (chr6 26M~34M) region was removed for this traits	-0.0501	0.1052	0.4763	0.6339	0.1099	0.0052	1.0593	0.0094	0.005	0.0054
TB	Bipolar disorder	21926972	psychiatric	European	SNPs from the MHC (chr6 26M~34M) region was removed for this traits	-0.0784	0.165	0.4753	0.6346	0.4343	0.0368	1.0222	0.0075	-0.001	0.0056
TB	Shortness of breath walking on level ground	0	ukbb	European	SNPs from the MHC (chr6 26M~34M) region was removed for this traits	0.0719	0.1518	-0.4736	0.6358	0.049	0.0052	1.0083	0.0067	-0.0042	0.0046
TB	Frequency of walking for pleasure in last 4 weeks	0	ukbb	European	SNPs from the MHC (chr6 26M~34M) region was removed for this traits	0.0569	0.1208	-0.4712	0.6375	0.0346	0.0026	1.0069	0.0078	0.0023	0.0049
TB	Duration of moderate activity	0	ukbb	European	SNPs from the MHC (chr6 26M~34M) region was removed for this traits	0.0614	0.1304	-0.4709	0.6377	0.0319	0.0024	1.0087	0.0073	-0.0041	0.0048
TB	Diagnoses - main ICD10: B37 Candidiasis	0	ukbb	European	SNPs from the MHC (chr6 26M~34M) region was removed for this traits	-0.7071	1147229	0.4701	0.6383	0.0006	0.0014	1.0016	0.0066	-0.0094	0.0044
TB	Apolipoprotein A-I	27005778	metabolites	European	SNPs from the MHC (chr6 26M~34M) region was removed for this traits	0.1386	0.2953	-0.4695	0.6387	0.0728	0.0306	1.0057	0.0116	0.0035	0.0049
TB	Alcohol drinker status: Never	0	ukbb	European	SNPs from the MHC (chr6 26M~34M) region was removed for this traits	-0.0672	0.1434	0.4685	0.6394	0.0145	0.0016	1.016	0.0067	-0.0035	0.0048
TB	Diagnoses - main ICD10: N92 Excessive_ frequent and irregular menstruation	0	ukbb	European	SNPs from the MHC (chr6 26M~34M) region was removed for this traits	0.1005	0.2155	-0.4664	0.6409	0.0071	0.0017	1.001	0.0073	0.0021	0.0046
TB	Total cholesterol in medium LDL	27005778	metabolites	European	SNPs from the MHC (chr6 26M~34M) region was removed for this traits	-0.1466	0.3157	0.4644	0.6424	0.0681	0.0467	1.0134	0.0216	-0.0047	0.0052
TB	Cigarettes smoked per day	20418890	smoking_behaviour	European	SNPs from the MHC (chr6 26M~34M) region was removed for this traits	0.1029	0.2252	-0.4567	0.6479	0.0605	0.015	1.0043	0.0061	0.0004	0.004
TB	Forced expiratory volume in 1-second (FEV1)	0	ukbb	European	SNPs from the MHC (chr6 26M~34M) region was removed for this traits	0.033	0.0729	-0.4534	0.6503	0.1473	0.0061	1.066	0.0137	-0.0004	0.0055
TB	Trunk fat mass	0	ukbb	European	SNPs from the MHC (chr6 26M~34M) region was removed for this traits	0.0295	0.0652	-0.4521	0.6512	0.231	0.0079	1.0792	0.0185	-0.0028	0.0061
TB	Non-cancer illness code_ self-reported: varicose veins	0	ukbb	European	SNPs from the MHC (chr6 26M~34M) region was removed for this traits	-0.1218	0.2695	0.4518	0.6514	0.0044	0.0014	1.0107	0.0063	-0.0035	0.0048
TB	Non-cancer illness code_ self-reported: pulmonary embolism +/- dvt	0	ukbb	European	SNPs from the MHC (chr6 26M~34M) region was removed for this traits	-0.0963	0.2146	0.4486	0.6538	0.0055	0.0015	1.0072	0.007	0.0023	0.0043
TB	Qualifications: CSEs or equivalent	0	ukbb	European	SNPs from the MHC (chr6 26M~34M) region was removed for this traits	0.0606	0.1353	-0.4481	0.6541	0.0207	0.0018	1.0597	0.0073	-6.8715e-05	0.0048
TB	Non-cancer illness code_ self-reported: uterine fibroids	0	ukbb	European	SNPs from the MHC (chr6 26M~34M) region was removed for this traits	0.101	0.2259	-0.447	0.6549	0.0069	0.0014	1.0081	0.0066	0.0065	0.0046
TB	Knee pain for 3+ months	0	ukbb	European	SNPs from the MHC (chr6 26M~34M) region was removed for this traits	0.1012	0.2272	-0.4455	0.656	0.0269	0.0069	1	0.0065	0.0028	0.0045
TB	Medication for pain relief_ constipation_ heartburn: Aspirin	0	ukbb	European	SNPs from the MHC (chr6 26M~34M) region was removed for this traits	0.0572	0.1293	-0.4423	0.6583	0.0212	0.0018	1.0128	0.0068	0.0037	0.0047
TB	Excessive daytime sleepiness	27992416	sleeping	European	SNPs from the MHC (chr6 26M~34M) region was removed for this traits	0.0618	0.1406	-0.4394	0.6604	0.0544	0.0052	1.0017	0.0069	-0.0014	0.0044
TB	Cancer code_ self-reported: lung cancer	0	ukbb	European	SNPs from the MHC (chr6 26M~34M) region was removed for this traits	0.4873	1.1124	-0.4381	0.6613	0.0004	0.0012	0.9925	0.0064	0.0011	0.0045
TB	Reason for glasses/contact lenses: For just reading/near work as you are getting older (called presbyopia)	0	ukbb	European	SNPs from the MHC (chr6 26M~34M) region was removed for this traits	0.1277	0.292	-0.4374	0.6618	0.0038	0.0017	1.1374	0.0082	0.0007	0.0046
TB	Type 2 Diabetes	22885922	glycemic	European	SNPs from the MHC (chr6 26M~34M) region was removed for this traits	-0.078	0.1788	0.4363	0.6626	0.0878	0.0094	1.0082	0.0069	-0.0025	0.0045
TB	Hair/balding pattern: Pattern 4	0	ukbb	European	SNPs from the MHC (chr6 26M~34M) region was removed for this traits	-0.0388	0.0891	0.4357	0.6631	0.168	0.0195	1.0975	0.0243	-0.004	0.0059
TB	Alcohol intake versus 10 years previously	0	ukbb	European	SNPs from the MHC (chr6 26M~34M) region was removed for this traits	-0.0473	0.1092	0.4335	0.6647	0.0346	0.0024	1.0304	0.008	0.0011	0.0049
TB	Number of pregnancy terminations	0	ukbb	European	SNPs from the MHC (chr6 26M~34M) region was removed for this traits	0.0848	0.1969	-0.431	0.6665	0.0604	0.0099	1.0067	0.0076	-0.0008	0.0046
TB	Handedness (chirality/laterality): Left-handed	0	ukbb	European	SNPs from the MHC (chr6 26M~34M) region was removed for this traits	-0.0767	0.1805	0.4246	0.6711	0.0099	0.0017	1.0053	0.0071	-0.0045	0.0043
TB	Peak expiratory flow	0	lung_function	European	SNPs from the MHC (chr6 26M~34M) region was removed for this traits	-0.0895	0.2113	0.4237	0.6718	0.0971	0.0202	0.9709	0.0068	-0.0004	0.0041
TB	Illness_ injury_ bereavement_ stress in last 2 years: Death of a close relative	0	ukbb	European	SNPs from the MHC (chr6 26M~34M) region was removed for this traits	-0.0901	0.2128	0.4234	0.672	0.0062	0.0015	1.0052	0.0063	-0.0067	0.0046
TB	Diagnoses - main ICD10: C50 Malignant neoplasm of breast	0	ukbb	European	SNPs from the MHC (chr6 26M~34M) region was removed for this traits	0.0872	0.2072	-0.4207	0.674	0.0088	0.0016	1.0039	0.0075	-0.0027	0.0045
TB	Ever highly irritable/argumentative for 2 days	0	ukbb	European	SNPs from the MHC (chr6 26M~34M) region was removed for this traits	0.0558	0.1326	-0.4206	0.6741	0.0524	0.0057	0.9978	0.0074	-0.0039	0.0045
TB	Fractured bone site(s): Arm	0	ukbb	European	SNPs from the MHC (chr6 26M~34M) region was removed for this traits	0.1057	0.2516	-0.42	0.6745	0.0053	0.0015	0.9966	0.007	-0.0015	0.0049
TB	Number of days/week of vigorous physical activity 10+ minutes	0	ukbb	European	SNPs from the MHC (chr6 26M~34M) region was removed for this traits	0.0523	0.1252	-0.4178	0.6761	0.0379	0.0023	1.015	0.008	0.001	0.0053
TB	Diagnoses - main ICD10: K20 Oesophagitis	0	ukbb	European	SNPs from the MHC (chr6 26M~34M) region was removed for this traits	0.1592	0.3828	-0.4161	0.6774	0.0021	0.0013	1.0071	0.0065	-0.0027	0.0045
TB	Non-cancer illness code_ self-reported: hypothyroidism/myxoedema	0	ukbb	European	SNPs from the MHC (chr6 26M~34M) region was removed for this traits	-0.0447	0.1085	0.412	0.6803	0.0508	0.0059	1.0325	0.0149	-0.0008	0.0048
TB	Taking other prescription medications	0	ukbb	European	SNPs from the MHC (chr6 26M~34M) region was removed for this traits	0.042	0.1023	-0.4106	0.6814	0.0432	0.0022	1.0166	0.0083	-0.0079	0.0049
TB	Number of treatments/medications taken	0	ukbb	European	SNPs from the MHC (chr6 26M~34M) region was removed for this traits	0.0374	0.0912	-0.4095	0.6821	0.0605	0.0025	1.0322	0.0092	-0.0047	0.005
TB	Diagnoses - main ICD10: R11 Nausea and vomiting	0	ukbb	European	SNPs from the MHC (chr6 26M~34M) region was removed for this traits	0.212	0.5178	-0.4095	0.6822	0.0011	0.0012	0.9954	0.0061	0.0016	0.0047
TB	Sodium in urine	0	ukbb	European	SNPs from the MHC (chr6 26M~34M) region was removed for this traits	0.0365	0.09	-0.4059	0.6849	0.0713	0.0031	1.0287	0.0098	-0.0038	0.005
TB	Total lipids in IDL	27005778	metabolites	European	SNPs from the MHC (chr6 26M~34M) region was removed for this traits	-0.1271	0.3145	0.404	0.6862	0.0733	0.0449	1.0194	0.0186	-0.0048	0.0054
TB	Fractured bone site(s): Ankle	0	ukbb	European	SNPs from the MHC (chr6 26M~34M) region was removed for this traits	-0.0965	0.2406	0.401	0.6884	0.0063	0.0016	0.9957	0.0066	-0.006	0.0046
TB	Used an inhaler for chest within last hour	0	ukbb	European	SNPs from the MHC (chr6 26M~34M) region was removed for this traits	-0.1171	0.2945	0.3975	0.691	0.0043	0.0015	1.0027	0.0062	-0.0019	0.0048
TB	Basal metabolic rate	0	ukbb	European	SNPs from the MHC (chr6 26M~34M) region was removed for this traits	0.025	0.0631	-0.3961	0.692	0.2844	0.0116	1.1156	0.0269	-0.0092	0.0066
TB	Chronotype	27494321	sleeping	European	SNPs from the MHC (chr6 26M~34M) region was removed for this traits	-0.0425	0.1099	0.3868	0.6989	0.1016	0.0057	1.0137	0.0075	-0.001	0.0044
TB	Arm predicted mass (right)	0	ukbb	European	SNPs from the MHC (chr6 26M~34M) region was removed for this traits	0.0247	0.064	-0.3863	0.6993	0.2648	0.0109	1.1047	0.0266	-0.0086	0.0065
TB	Mean Pallidum	25607358	brain_volume	European	SNPs from the MHC (chr6 26M~34M) region was removed for this traits	0.0995	0.2604	-0.3819	0.7025	0.16	0.0419	0.9778	0.007	0.0043	0.0044
TB	Extreme height	23563607	anthropometric	European	SNPs from the MHC (chr6 26M~34M) region was removed for this traits	0.0451	0.1193	-0.3784	0.7051	1.227	0.1057	1.0378	0.0177	-0.0085	0.0072
TB	Sitting height ratio	25865494	anthropometric	European	SNPs from the MHC (chr6 26M~34M) region was removed for this traits	0.0587	0.1559	-0.3762	0.7067	0.2241	0.0279	0.9789	0.0073	0.0004	0.0047
TB	Why stopped smoking: Doctors advice	0	ukbb	European	SNPs from the MHC (chr6 26M~34M) region was removed for this traits	-0.1068	0.2861	0.3732	0.709	0.0188	0.005	0.9968	0.0057	-0.0072	0.0048
TB	Medication for cholesterol_ blood pressure or diabetes: Insulin	0	ukbb	European	SNPs from the MHC (chr6 26M~34M) region was removed for this traits	-0.0974	0.261	0.3732	0.709	0.0095	0.0033	1.0114	0.0071	0.0045	0.0043
TB	Cholesterol esters in large HDL	27005778	metabolites	European	SNPs from the MHC (chr6 26M~34M) region was removed for this traits	0.0863	0.2316	-0.3727	0.7094	0.1231	0.0305	1.0014	0.0142	0.0038	0.0048
TB	Comparative height size at age 10	0	ukbb	European	SNPs from the MHC (chr6 26M~34M) region was removed for this traits	0.0242	0.065	-0.3718	0.71	0.2414	0.0121	1.112	0.0336	-0.0123	0.0062
TB	Underlying (primary) cause of death: ICD10: J84.1 Other interstitial pulmonary diseases with fibrosis	0	ukbb	European	SNPs from the MHC (chr6 26M~34M) region was removed for this traits	0.163	0.4402	-0.3704	0.7111	0.0963	0.063	0.9942	0.0067	-0.0055	0.0049
TB	Impedance of arm (right)	0	ukbb	European	SNPs from the MHC (chr6 26M~34M) region was removed for this traits	0.0219	0.0596	-0.3679	0.7129	0.2363	0.0082	1.0814	0.0213	0.005	0.0056
TB	Why stopped smoking: Health precaution	0	ukbb	European	SNPs from the MHC (chr6 26M~34M) region was removed for this traits	-0.0524	0.1432	0.3663	0.7141	0.0549	0.0064	0.9983	0.0068	-0.0005	0.0045
TB	Forced vital capacity	0	lung_function	European	SNPs from the MHC (chr6 26M~34M) region was removed for this traits	-0.0254	0.0696	0.3651	0.715	0.1611	0.0056	0.9921	0.0136	-0.006	0.0054
TB	Whole body fat mass	0	ukbb	European	SNPs from the MHC (chr6 26M~34M) region was removed for this traits	0.0235	0.0644	-0.3645	0.7155	0.2342	0.0081	1.0748	0.0182	-0.0024	0.006
TB	Non-cancer illness code_ self-reported: anxiety/panic attacks	0	ukbb	European	SNPs from the MHC (chr6 26M~34M) region was removed for this traits	-0.0754	0.2077	0.3632	0.7164	0.0062	0.0012	0.9995	0.006	-0.0052	0.0045
TB	Vitamin and mineral supplements: Multivitamins +/- minerals	0	ukbb	European	SNPs from the MHC (chr6 26M~34M) region was removed for this traits	-0.0464	0.1296	0.3581	0.7203	0.0236	0.0018	1.0077	0.0076	0.0008	0.0045
TB	Diagnoses - main ICD10: T84 Complications of internal orthopaedic prosthetic devices_ implants and grafts	0	ukbb	European	SNPs from the MHC (chr6 26M~34M) region was removed for this traits	-0.0896	0.2508	0.3574	0.7208	0.0052	0.0017	0.9907	0.0071	-0.0005	0.0045
TB	Number of unsuccessful stop-smoking attempts	0	ukbb	European	SNPs from the MHC (chr6 26M~34M) region was removed for this traits	0.06	0.1686	-0.3559	0.7219	0.0505	0.0072	1.006	0.0067	-0.0025	0.0045
TB	Concentration of IDL particles	27005778	metabolites	European	SNPs from the MHC (chr6 26M~34M) region was removed for this traits	-0.1107	0.3135	0.353	0.7241	0.0745	0.0436	1.0188	0.0179	-0.0048	0.0054
TB	Free cholesterol in large LDL	27005778	metabolites	European	SNPs from the MHC (chr6 26M~34M) region was removed for this traits	-0.1104	0.3136	0.3519	0.7249	0.0642	0.048	1.017	0.0231	-0.005	0.0052
TB	Birth weight	27680694	anthropometric	European	SNPs from the MHC (chr6 26M~34M) region was removed for this traits	0.0359	0.102	-0.3517	0.7251	0.1028	0.0065	44287	0.0094	0.0036	0.005
TB	Daytime dozing / sleeping (narcolepsy)	0	ukbb	European	SNPs from the MHC (chr6 26M~34M) region was removed for this traits	0.0317	0.0914	-0.3466	0.7289	0.0488	0.0027	1.0093	0.0084	-0.0019	0.0047
TB	Own birth weight	31043758	anthropometric	European	SNPs from the MHC (chr6 26M~34M) region was removed for this traits	-0.0291	0.0849	0.3432	0.7315	0.0986	0.0053	1.081	0.0154	-0.0032	0.006
TB	Started insulin within one year diagnosis of diabetes	0	ukbb	European	SNPs from the MHC (chr6 26M~34M) region was removed for this traits	-0.0718	0.2096	0.3426	0.7319	0.1659	0.0464	1.0065	0.0082	0.0035	0.0044
TB	Diagnoses - main ICD10: R35 Polyuria	0	ukbb	European	SNPs from the MHC (chr6 26M~34M) region was removed for this traits	0.1136	0.3323	-0.3418	0.7325	0.0029	0.0015	0.9985	0.0068	0.0002	0.0046
TB	Arm fat-free mass (left)	0	ukbb	European	SNPs from the MHC (chr6 26M~34M) region was removed for this traits	0.0217	0.0637	-0.3411	0.733	0.265	0.0107	1.1094	0.0254	-0.008	0.0066
TB	Arm predicted mass (left)	0	ukbb	European	SNPs from the MHC (chr6 26M~34M) region was removed for this traits	0.0216	0.0633	-0.3409	0.7332	0.2642	0.0107	1.1116	0.0257	-0.0077	0.0065
TB	Mean Caudate	25607358	brain_volume	European	SNPs from the MHC (chr6 26M~34M) region was removed for this traits	0.0753	0.2222	-0.3391	0.7345	0.2512	0.0388	0.9678	0.0061	0.002	0.0048
TB	Pain type(s) experienced in last month: Facial pain	0	ukbb	European	SNPs from the MHC (chr6 26M~34M) region was removed for this traits	0.0818	0.2415	-0.3389	0.7347	0.0069	0.0015	0.9974	0.0063	0.0001	0.0047
TB	Blood clot_ DVT_ bronchitis_ emphysema_ asthma_ rhinitis_ eczema_ allergy diagnosed by doctor: Hayfever_ allergic rhinitis or eczema	0	ukbb	European	SNPs from the MHC (chr6 26M~34M) region was removed for this traits	-0.0306	0.0905	0.3388	0.7348	0.0726	0.0055	1.0418	0.0159	-0.0045	0.0056
TB	Diagnoses - main ICD10: N19 Unspecified renal failure	0	ukbb	European	SNPs from the MHC (chr6 26M~34M) region was removed for this traits	0.1091	0.3232	-0.3376	0.7357	0.003	0.0014	0.9993	0.0067	0.0045	0.0044
TB	Non-cancer illness code_ self-reported: psoriasis	0	ukbb	European	SNPs from the MHC (chr6 26M~34M) region was removed for this traits	-0.0707	0.2099	0.3367	0.7364	0.0072	0.0016	1.0172	0.0082	-0.001	0.0047
TB	Sleep duration	27494321	sleeping	European	SNPs from the MHC (chr6 26M~34M) region was removed for this traits	-0.0443	0.1315	0.3365	0.7365	0.0559	0.0051	1.0184	0.0075	-0.0041	0.0042
TB	Impedance of leg (right)	0	ukbb	European	SNPs from the MHC (chr6 26M~34M) region was removed for this traits	0.0213	0.0641	-0.332	0.7399	0.2398	0.0094	1.0922	0.0219	0.006	0.0062
TB	Diagnoses - main ICD10: Z09 Follow-up examination after treatment for conditions other than malignant neoplasms	0	ukbb	European	SNPs from the MHC (chr6 26M~34M) region was removed for this traits	-0.0997	0.3007	0.3317	0.7401	0.0031	0.0013	0.9994	0.0063	-0.0025	0.0044
TB	Whole body fat-free mass	0	ukbb	European	SNPs from the MHC (chr6 26M~34M) region was removed for this traits	0.0211	0.0637	-0.3308	0.7408	0.289	0.0122	1.1287	0.029	-0.01	0.0068
TB	Number of trend entries	0	ukbb	European	SNPs from the MHC (chr6 26M~34M) region was removed for this traits	-0.0895	0.2709	0.3303	0.7412	0.0314	0.0092	1.0055	0.0065	0.0024	0.0045
TB	Duration of heavy DIY	0	ukbb	European	SNPs from the MHC (chr6 26M~34M) region was removed for this traits	0.0576	0.1745	-0.33	0.7414	0.0336	0.0038	1.0068	0.007	-6.3573e-05	0.0046
TB	Peak expiratory flow (PEF)	0	ukbb	European	SNPs from the MHC (chr6 26M~34M) region was removed for this traits	-0.0267	0.0812	0.3287	0.7424	0.0899	0.0046	1.0554	0.0124	-0.0061	0.0055
TB	Average number of double bonds in a fatty acid chain	27005778	metabolites	European	SNPs from the MHC (chr6 26M~34M) region was removed for this traits	0.0675	0.2073	-0.3258	0.7446	0.1726	0.0543	1.0014	0.0078	0.0028	0.0041
TB	Duration walking for pleasure	0	ukbb	European	SNPs from the MHC (chr6 26M~34M) region was removed for this traits	-0.0457	0.1405	0.3255	0.7448	0.0252	0.0023	1.0118	0.0069	0.0017	0.0043
TB	Whole body water mass	0	ukbb	European	SNPs from the MHC (chr6 26M~34M) region was removed for this traits	0.0207	0.0638	-0.3252	0.7451	0.289	0.0122	1.128	0.0288	-0.0099	0.0067
TB	Time spent using computer	0	ukbb	European	SNPs from the MHC (chr6 26M~34M) region was removed for this traits	0.0248	0.0765	-0.3236	0.7463	0.096	0.0042	1.0445	0.0096	0.0048	0.0052
TB	Vascular/heart problems diagnosed by doctor: High blood pressure	0	ukbb	European	SNPs from the MHC (chr6 26M~34M) region was removed for this traits	0.0224	0.0693	-0.3226	0.747	0.1163	0.005	1.0605	0.0163	0.0039	0.0048
TB	Diastolic blood pressure_ automated reading	0	ukbb	European	SNPs from the MHC (chr6 26M~34M) region was removed for this traits	0.0228	0.0706	-0.3224	0.7472	0.1359	0.0059	1.0668	0.0153	0.0052	0.0055
TB	Non-cancer illness code_ self-reported: ankylosing spondylitis	0	ukbb	European	SNPs from the MHC (chr6 26M~34M) region was removed for this traits	0.1219	0.3792	-0.3216	0.7478	0.0017	0.0015	1.002	0.0066	0.0002	0.0042
TB	Current employment status: In paid employment or self-employed	0	ukbb	European	SNPs from the MHC (chr6 26M~34M) region was removed for this traits	-0.0561	0.1781	0.3149	0.7528	0.008	0.0015	1.0195	0.0065	-0.0003	0.0046
TB	Vascular/heart problems diagnosed by doctor: None of the above	0	ukbb	European	SNPs from the MHC (chr6 26M~34M) region was removed for this traits	-0.0221	0.0701	0.3149	0.7528	0.1133	0.0047	1.0591	0.0152	-0.0031	0.0047
TB	Diagnoses - main ICD10: S76 Injury of muscle and tendon at hip and thigh level	0	ukbb	European	SNPs from the MHC (chr6 26M~34M) region was removed for this traits	0.1549	0.493	-0.3142	0.7534	0.0015	0.0012	0.9981	0.0062	0.0034	0.0045
TB	Work/job satisfaction	0	ukbb	European	SNPs from the MHC (chr6 26M~34M) region was removed for this traits	0.0587	0.1895	-0.3096	0.7569	0.0485	0.0068	0.9944	0.0066	-0.0047	0.0047
TB	Arm fat percentage (right)	0	ukbb	European	SNPs from the MHC (chr6 26M~34M) region was removed for this traits	-0.0205	0.0671	0.3061	0.7595	0.2153	0.0074	1.0799	0.0175	-0.002	0.0062
TB	Doctor diagnosed asthma	0	ukbb	European	SNPs from the MHC (chr6 26M~34M) region was removed for this traits	0.0491	0.1606	-0.306	0.7596	0.0694	0.0095	0.9992	0.0077	-0.0028	0.0049
TB	Time spent watching television (TV)	0	ukbb	European	SNPs from the MHC (chr6 26M~34M) region was removed for this traits	0.0256	0.0837	-0.3054	0.7601	0.0993	0.004	1.056	0.0108	-0.0059	0.0052
TB	Non-cancer illness code_ self-reported: hiatus hernia	0	ukbb	European	SNPs from the MHC (chr6 26M~34M) region was removed for this traits	-0.0589	0.1929	0.3052	0.7602	0.0083	0.0013	1.0325	0.0063	-0.0077	0.0048
TB	Ever stopped smoking for 6+ months	0	ukbb	European	SNPs from the MHC (chr6 26M~34M) region was removed for this traits	-0.0743	0.2442	0.3042	0.761	0.0192	0.0056	1.0015	0.0068	-0.0014	0.0043
TB	Usual walking pace	0	ukbb	European	SNPs from the MHC (chr6 26M~34M) region was removed for this traits	-0.0253	0.0835	0.3029	0.762	0.0785	0.0029	1.0258	0.01	0.0048	0.0046
TB	Non-cancer illness code_ self-reported: retinal detachment	0	ukbb	European	SNPs from the MHC (chr6 26M~34M) region was removed for this traits	0.0887	0.2937	-0.3019	0.7627	0.0033	0.0013	1.0038	0.0065	0.0013	0.0046
TB	Reproduciblity of spirometry measurement using ERS/ATS criteria	0	ukbb	European	SNPs from the MHC (chr6 26M~34M) region was removed for this traits	0.0492	0.1632	-0.3017	0.7629	0.0144	0.0023	1.0081	0.007	0.0002	0.0044
TB	Medication for cholesterol_ blood pressure_ diabetes_ or take exogenous hormones: Cholesterol lowering medication	0	ukbb	European	SNPs from the MHC (chr6 26M~34M) region was removed for this traits	0.0372	0.1245	-0.2985	0.7653	0.0506	0.0056	1.025	0.0138	0.0021	0.005
TB	Alanine	27005778	metabolites	European	SNPs from the MHC (chr6 26M~34M) region was removed for this traits	-0.0734	0.2465	0.2976	0.766	0.0843	0.0271	1.0119	0.0075	-0.0032	0.0048
TB	Other eye problems	0	ukbb	European	SNPs from the MHC (chr6 26M~34M) region was removed for this traits	0.057	0.1925	-0.2959	0.7673	0.0092	0.0015	1.0244	0.0071	-0.0007	0.0045
TB	Smoking/smokers in household	0	ukbb	European	SNPs from the MHC (chr6 26M~34M) region was removed for this traits	0.0517	0.1757	-0.2943	0.7685	0.0101	0.0019	1.0105	0.0073	-0.0055	0.0045
TB	Non-cancer illness code_ self-reported: joint disorder	0	ukbb	European	SNPs from the MHC (chr6 26M~34M) region was removed for this traits	0.122	0.4172	-0.2925	0.7699	0.0021	0.0013	0.9924	0.0062	-0.0017	0.0049
TB	Mean Hippocampus	25607358	brain_volume	European	SNPs from the MHC (chr6 26M~34M) region was removed for this traits	-0.0843	0.2905	0.2903	0.7716	0.1413	0.0383	0.9873	0.0063	2.6101e-05	0.005
TB	Diagnoses - main ICD10: L03 Cellulitis	0	ukbb	European	SNPs from the MHC (chr6 26M~34M) region was removed for this traits	-0.0845	0.2915	0.2899	0.7719	0.0038	0.0015	1.0034	0.0068	-0.0009	0.0043
TB	Impedance of leg (left)	0	ukbb	European	SNPs from the MHC (chr6 26M~34M) region was removed for this traits	0.0185	0.064	-0.2895	0.7722	0.2411	0.0095	1.0811	0.022	0.0065	0.0061
TB	Number of depression episodes	0	ukbb	European	SNPs from the MHC (chr6 26M~34M) region was removed for this traits	0.077	0.2669	-0.2884	0.773	0.0316	0.0119	1.005	0.0063	-0.0011	0.0044
TB	Vitamin and mineral supplements: Vitamin E	0	ukbb	European	SNPs from the MHC (chr6 26M~34M) region was removed for this traits	-0.0668	0.2314	0.2885	0.773	0.0066	0.0014	0.9952	0.0061	0.0034	0.0046
TB	Non-cancer illness code_ self-reported: type 2 diabetes	0	ukbb	European	SNPs from the MHC (chr6 26M~34M) region was removed for this traits	-0.0715	0.2511	0.2848	0.7758	0.0063	0.0014	1.0112	0.0064	0.0019	0.0046
TB	Had major operations	0	ukbb	European	SNPs from the MHC (chr6 26M~34M) region was removed for this traits	0.0496	0.1752	-0.2833	0.777	0.0248	0.0035	1.0061	0.0072	-0.0014	0.0044
TB	Illnesses of father: Heart disease	0	ukbb	European	SNPs from the MHC (chr6 26M~34M) region was removed for this traits	-0.0318	0.1127	0.2825	0.7776	0.0306	0.0026	0.9999	0.0084	0.0005	0.0046
TB	Had menopause	0	ukbb	European	SNPs from the MHC (chr6 26M~34M) region was removed for this traits	-0.0484	0.1739	0.2783	0.7808	0.0197	0.004	1.0054	0.0069	0.0015	0.0045
TB	Diagnoses - main ICD10: J22 Unspecified acute lower respiratory infection	0	ukbb	European	SNPs from the MHC (chr6 26M~34M) region was removed for this traits	0.0993	0.3604	-0.2756	0.7829	0.0029	0.0015	0.9983	0.0071	0.0028	0.0047
TB	Fracture resulting from simple fall	0	ukbb	European	SNPs from the MHC (chr6 26M~34M) region was removed for this traits	0.0676	0.2459	-0.2751	0.7833	0.0496	0.0142	0.9934	0.0064	0.0052	0.0047
TB	Headaches for 3+ months	0	ukbb	European	SNPs from the MHC (chr6 26M~34M) region was removed for this traits	0.048	0.1797	-0.2673	0.7892	0.0559	0.0073	1.0062	0.0066	-0.0008	0.0049
TB	Leg fat mass (right)	0	ukbb	European	SNPs from the MHC (chr6 26M~34M) region was removed for this traits	0.0171	0.0642	-0.2668	0.7896	0.2305	0.008	1.0707	0.0178	-0.0032	0.0058
TB	Current employment status: Looking after home and/or family	0	ukbb	European	SNPs from the MHC (chr6 26M~34M) region was removed for this traits	-0.0581	0.22	0.2641	0.7917	0.0062	0.0013	1.0005	0.0067	-0.0014	0.0045
TB	Diagnoses - main ICD10: O75 Other complications of labour and delivery_ not elsewhere classified	0	ukbb	European	SNPs from the MHC (chr6 26M~34M) region was removed for this traits	-0.0819	0.3129	0.2618	0.7935	0.0031	0.0012	0.9872	0.0059	0.0006	0.0046
TB	Non-cancer illness code_ self-reported: nasal polyps	0	ukbb	European	SNPs from the MHC (chr6 26M~34M) region was removed for this traits	0.0685	0.2655	-0.2581	0.7964	0.0051	0.0016	1.0068	0.0063	0.0014	0.0047
TB	Total lipids in very small VLDL	27005778	metabolites	European	SNPs from the MHC (chr6 26M~34M) region was removed for this traits	-0.0649	0.2531	0.2565	0.7975	0.1056	0.0374	1.0104	0.0127	-0.0034	0.0054
TB	Mouth/teeth dental problems: Mouth ulcers	0	ukbb	European	SNPs from the MHC (chr6 26M~34M) region was removed for this traits	0.0332	0.1298	-0.2554	0.7984	0.029	0.0038	1.0318	0.0109	0.0005	0.0048
TB	Forced expiratory volume in 1 second (FEV1)/Forced Vital capacity(FVC)	21946350	lung_function	European	SNPs from the MHC (chr6 26M~34M) region was removed for this traits	-0.0439	0.1723	0.2545	0.7991	0.1234	0.0135	0.9288	0.0079	-0.0037	0.0052
TB	Bilateral oophorectomy (both ovaries removed)	0	ukbb	European	SNPs from the MHC (chr6 26M~34M) region was removed for this traits	0.0479	0.1887	-0.2538	0.7997	0.0212	0.0032	1.0111	0.0071	0.0063	0.0048
TB	Pulse wave peak to peak time	0	ukbb	European	SNPs from the MHC (chr6 26M~34M) region was removed for this traits	0.0385	0.1524	-0.2523	0.8008	0.0397	0.0047	1.0097	0.0071	0.0061	0.0047
TB	Illnesses of father: Lung cancer	0	ukbb	European	SNPs from the MHC (chr6 26M~34M) region was removed for this traits	-0.0416	0.1707	0.2434	0.8077	0.015	0.002	0.9923	0.007	-0.0018	0.0049
TB	Medication for cholesterol_ blood pressure or diabetes: Blood pressure medication	0	ukbb	European	SNPs from the MHC (chr6 26M~34M) region was removed for this traits	-0.0229	0.0949	0.2412	0.8094	0.1045	0.0057	1.0312	0.0102	-0.0026	0.0045
TB	Seen doctor (GP) for nerves_ anxiety_ tension or depression	0	ukbb	European	SNPs from the MHC (chr6 26M~34M) region was removed for this traits	0.0204	0.0848	-0.2411	0.8095	0.0615	0.0031	1.0133	0.0094	-0.0066	0.0052
TB	Diagnoses - main ICD10: H25 Senile cataract	0	ukbb	European	SNPs from the MHC (chr6 26M~34M) region was removed for this traits	0.0689	0.2947	-0.2339	0.815	0.0033	0.0014	1.0134	0.007	8.9032e-05	0.0041
TB	Maximum workload during fitness test	0	ukbb	European	SNPs from the MHC (chr6 26M~34M) region was removed for this traits	-0.0548	0.2367	0.2313	0.8171	0.0425	0.0101	1.0075	0.0069	-0.0019	0.0044
TB	Leg fat mass (left)	0	ukbb	European	SNPs from the MHC (chr6 26M~34M) region was removed for this traits	0.0148	0.0642	-0.231	0.8173	0.2315	0.0081	1.0713	0.0178	-0.0032	0.0059
TB	Home area population density - urban or rural: England/Wales - Village - less sparse	0	ukbb	European	SNPs from the MHC (chr6 26M~34M) region was removed for this traits	-0.0909	0.3968	0.2292	0.8187	0.0021	0.0014	1.0247	0.0063	-0.0047	0.0049
TB	HOMA-B	20081858	glycemic	European	SNPs from the MHC (chr6 26M~34M) region was removed for this traits	0.0505	0.2222	-0.2274	0.8201	0.0909	0.0137	0.9884	0.0065	-0.0011	0.0045
TB	Diagnoses - main ICD10: N32 Other disorders of bladder	0	ukbb	European	SNPs from the MHC (chr6 26M~34M) region was removed for this traits	-0.0619	0.2738	0.2259	0.8212	0.0039	0.0012	0.9906	0.0058	-0.0013	0.0045
TB	Diagnoses - main ICD10: I10 Essential (primary) hypertension	0	ukbb	European	SNPs from the MHC (chr6 26M~34M) region was removed for this traits	-0.0746	0.3323	0.2244	0.8225	0.0026	0.0013	0.998	0.006	-0.005	0.0044
TB	Diagnoses - main ICD10: S09 Other and unspecified injuries of head	0	ukbb	European	SNPs from the MHC (chr6 26M~34M) region was removed for this traits	0.0701	0.3129	-0.2239	0.8228	0.004	0.0015	0.9939	0.0063	0.001	0.005
TB	Non-cancer illness code_ self-reported: hypertension	0	ukbb	European	SNPs from the MHC (chr6 26M~34M) region was removed for this traits	0.0153	0.0691	-0.2215	0.8247	0.1145	0.0049	1.0558	0.0162	0.0021	0.0048
TB	Why stopped smoking: None of the above	0	ukbb	European	SNPs from the MHC (chr6 26M~34M) region was removed for this traits	-0.0385	0.1741	0.2212	0.8249	0.0402	0.0059	0.9976	0.0064	0.0021	0.0047
TB	Obesity class 2	23563607	anthropometric	European	SNPs from the MHC (chr6 26M~34M) region was removed for this traits	-0.0282	0.1284	0.2194	0.8264	0.1842	0.013	1.0023	0.0097	0.0055	0.0062
TB	Diagnoses - main ICD10: M17 Gonarthrosis [arthrosis of knee]	0	ukbb	European	SNPs from the MHC (chr6 26M~34M) region was removed for this traits	-0.0331	0.1516	0.2182	0.8273	0.014	0.0017	1.006	0.0073	-0.0036	0.004
TB	Non-cancer illness code_ self-reported: mania/bipolar disorder/manic depression	0	ukbb	European	SNPs from the MHC (chr6 26M~34M) region was removed for this traits	-0.0495	0.2305	0.2146	0.8301	0.0055	0.0014	1.0011	0.0061	-0.0025	0.0046
TB	Frequency of light DIY in last 4 weeks	0	ukbb	European	SNPs from the MHC (chr6 26M~34M) region was removed for this traits	0.0373	0.1762	-0.2117	0.8324	0.0221	0.0029	1.005	0.0064	0.0015	0.0046
TB	Frequency of heavy DIY in last 4 weeks	0	ukbb	European	SNPs from the MHC (chr6 26M~34M) region was removed for this traits	0.0423	0.2102	-0.2014	0.8404	0.0202	0.0036	1.0096	0.0065	-0.0058	0.0045
TB	Urinary albumin-to-creatinine ratio	26631737	kidney	European	SNPs from the MHC (chr6 26M~34M) region was removed for this traits	0.047	0.2361	-0.1991	0.8422	0.0453	0.0088	0.9964	0.0068	0.0013	0.0044
TB	Own birth weight	31043758	anthropometric	Mixed	SNPs from the MHC (chr6 26M~34M) region was removed for this traits	-0.0165	0.0829	0.1985	0.8427	0.0942	0.005	1.0719	0.0148	-0.0023	0.0056
TB	Trunk predicted mass	0	ukbb	European	SNPs from the MHC (chr6 26M~34M) region was removed for this traits	0.0127	0.0643	-0.1981	0.843	0.2851	0.0126	1.1352	0.0305	-0.0114	0.0067
TB	Trunk fat-free mass	0	ukbb	European	SNPs from the MHC (chr6 26M~34M) region was removed for this traits	0.0127	0.0644	-0.1974	0.8435	0.2867	0.0127	1.1358	0.0307	-0.0113	0.0067
TB	Frequency of stair climbing in last 4 weeks	0	ukbb	European	SNPs from the MHC (chr6 26M~34M) region was removed for this traits	0.0227	0.1183	-0.1918	0.8479	0.0351	0.0021	1.0165	0.0078	0.0113	0.005
TB	Offspring birth weight	31043758	anthropometric	Mixed	SNPs from the MHC (chr6 26M~34M) region was removed for this traits	0.0173	0.0903	-0.1916	0.8481	0.1	0.0052	1.0369	0.0113	0.0019	0.0049
TB	Diagnoses - main ICD10: H26 Other cataract	0	ukbb	European	SNPs from the MHC (chr6 26M~34M) region was removed for this traits	0.0329	0.1723	-0.1909	0.8486	0.0095	0.0016	0.9928	0.0074	-0.0058	0.0046
TB	Reason for glasses/contact lenses: For short-sightedness_ i.e. only or mainly for distance viewing such as driving_ cinema etc (called myopia)	0	ukbb	European	SNPs from the MHC (chr6 26M~34M) region was removed for this traits	-0.022	0.1156	0.19	0.8493	0.0254	0.0021	1.1162	0.0087	0.003	0.0045
TB	Medication for cholesterol_ blood pressure_ diabetes_ or take exogenous hormones: Hormone replacement therapy	0	ukbb	European	SNPs from the MHC (chr6 26M~34M) region was removed for this traits	0.0351	0.1851	-0.1897	0.8496	0.0156	0.0026	1.0012	0.0062	0.0022	0.0047
TB	Triglycerides	20686565	lipids	European	SNPs from the MHC (chr6 26M~34M) region was removed for this traits	0.0227	0.1204	-0.189	0.8501	0.1676	0.0292	0.9693	0.0161	-0.0038	0.0049
TB	Anorexia Nervosa	24514567	psychiatric	European	SNPs from the MHC (chr6 26M~34M) region was removed for this traits	-0.0218	0.1163	0.1871	0.8516	0.5587	0.031	0.8979	0.007	0.001	0.0045
TB	LDL cholesterol	20686565	lipids	European	SNPs from the MHC (chr6 26M~34M) region was removed for this traits	-0.0282	0.1575	0.179	0.8579	0.1037	0.0284	1.0515	0.0485	-0.0052	0.0056
TB	Pulse wave reflection index	0	ukbb	European	SNPs from the MHC (chr6 26M~34M) region was removed for this traits	-0.0257	0.145	0.1771	0.8595	0.0548	0.0053	1.0078	0.0076	-0.0024	0.0049
TB	Waist circumference	0	ukbb	European	SNPs from the MHC (chr6 26M~34M) region was removed for this traits	-0.0115	0.0653	0.1765	0.8599	0.2004	0.0078	1.0614	0.0177	-0.0058	0.0054
TB	Non-cancer illness code_ self-reported: hyperthyroidism/thyrotoxicosis	0	ukbb	European	SNPs from the MHC (chr6 26M~34M) region was removed for this traits	-0.0327	0.1856	0.1764	0.86	0.0089	0.0026	1.0051	0.0077	-0.002	0.0045
TB	Body fat percentage	0	ukbb	European	SNPs from the MHC (chr6 26M~34M) region was removed for this traits	0.0118	0.0676	-0.174	0.8619	0.2163	0.0071	1.0839	0.0175	0.0006	0.006
TB	Illness_ injury_ bereavement_ stress in last 2 years: None of the above	0	ukbb	European	SNPs from the MHC (chr6 26M~34M) region was removed for this traits	-0.021	0.1211	0.1738	0.862	0.023	0.0017	1.0125	0.0063	0.0069	0.0047
TB	Blood clot_ DVT_ bronchitis_ emphysema_ asthma_ rhinitis_ eczema_ allergy diagnosed by doctor: Blood clot in the leg (DVT)	0	ukbb	European	SNPs from the MHC (chr6 26M~34M) region was removed for this traits	-0.0291	0.1722	0.1691	0.8657	0.0104	0.0017	1.0111	0.009	-0.0008	0.0045
TB	Mean platelet volume	22139419	haemotological	European	SNPs from the MHC (chr6 26M~34M) region was removed for this traits	0.0254	0.1552	-0.1637	0.87	0.3208	0.0507	0.9812	0.0105	0.0029	0.0049
TB	Child birth weight	23202124	anthropometric	European	SNPs from the MHC (chr6 26M~34M) region was removed for this traits	-0.0299	0.1832	0.1629	0.8706	0.1132	0.0184	1.0041	0.0059	0.0016	0.0042
TB	Ever unenthusiastic/disinterested for a whole week	0	ukbb	European	SNPs from the MHC (chr6 26M~34M) region was removed for this traits	-0.0194	0.1202	0.1613	0.8719	0.0573	0.0064	1.0009	0.0075	-0.0051	0.0045
TB	Illnesses of siblings: Diabetes	0	ukbb	European	SNPs from the MHC (chr6 26M~34M) region was removed for this traits	-0.0264	0.1647	0.1604	0.8725	0.0206	0.0021	1.0093	0.0069	-0.0006	0.0045
TB	Tinnitus: Yes_ now some of the time	0	ukbb	European	SNPs from the MHC (chr6 26M~34M) region was removed for this traits	0.0504	0.3213	-0.1569	0.8753	0.0088	0.0039	0.9994	0.006	-0.001	0.0044
TB	Arm fat percentage (left)	0	ukbb	European	SNPs from the MHC (chr6 26M~34M) region was removed for this traits	-0.0105	0.0673	0.1565	0.8757	0.2189	0.0076	1.0745	0.0176	-0.0014	0.0061
TB	Offspring birth weight	31043758	anthropometric	European	SNPs from the MHC (chr6 26M~34M) region was removed for this traits	-0.0199	0.1275	0.1563	0.8758	0.0297	0.0026	1.0232	0.0084	0.0019	0.0044
TB	Mean diameter for HDL particles	27005778	metabolites	European	SNPs from the MHC (chr6 26M~34M) region was removed for this traits	-0.0351	0.226	0.1553	0.8766	0.1202	0.0294	1.0085	0.0191	0.0056	0.0048
TB	Diagnoses - main ICD10: K51 Ulcerative colitis	0	ukbb	European	SNPs from the MHC (chr6 26M~34M) region was removed for this traits	0.0397	0.2575	-0.1543	0.8773	0.0047	0.0017	1.013	0.007	0.0109	0.0051
TB	Urinary albumin-to-creatinine ratio (non-diabetes)	26631737	kidney	European	SNPs from the MHC (chr6 26M~34M) region was removed for this traits	0.0363	0.2361	-0.1539	0.8777	0.0527	0.0105	0.9952	0.0072	0.0035	0.0043
TB	Pain type(s) experienced in last month: Headache	0	ukbb	European	SNPs from the MHC (chr6 26M~34M) region was removed for this traits	0.0152	0.0989	-0.1533	0.8782	0.0449	0.0027	1.0042	0.0093	-0.0078	0.0051
TB	Illnesses of father: High blood pressure	0	ukbb	European	SNPs from the MHC (chr6 26M~34M) region was removed for this traits	-0.0238	0.1609	0.1481	0.8822	0.0194	0.0018	1.013	0.007	0.0051	0.0052
TB	Types of physical activity in last 4 weeks: Heavy DIY (eg: weeding_ lawn mowing_ carpentry_ digging)	0	ukbb	European	SNPs from the MHC (chr6 26M~34M) region was removed for this traits	-0.0163	0.1099	0.148	0.8823	0.0341	0.002	1.0063	0.0072	0.0051	0.0047
TB	Non-cancer illness code_ self-reported: depression	0	ukbb	European	SNPs from the MHC (chr6 26M~34M) region was removed for this traits	0.0178	0.1219	-0.1458	0.884	0.0186	0.0017	0.9999	0.0072	-0.0029	0.0043
TB	Types of physical activity in last 4 weeks: Light DIY (eg: pruning_ watering the lawn)	0	ukbb	European	SNPs from the MHC (chr6 26M~34M) region was removed for this traits	0.0156	0.1074	-0.1448	0.8849	0.0387	0.0022	1.0066	0.0086	0.0095	0.0048
TB	Number of children fathered	0	ukbb	European	SNPs from the MHC (chr6 26M~34M) region was removed for this traits	0.0224	0.1571	-0.1427	0.8865	0.0321	0.0037	1.0114	0.0071	0.002	0.0046
TB	Pulse wave Arterial Stiffness index	0	ukbb	European	SNPs from the MHC (chr6 26M~34M) region was removed for this traits	-0.0226	0.1586	0.1422	0.8869	0.0387	0.0049	1.0083	0.0074	-0.0065	0.0048
TB	18:2 linoleic acid (LA)	27005778	metabolites	European	SNPs from the MHC (chr6 26M~34M) region was removed for this traits	-0.0393	0.2763	0.1421	0.887	0.1262	0.0486	1.0037	0.0098	0.0018	0.0053
TB	Free cholesterol in IDL	27005778	metabolites	European	SNPs from the MHC (chr6 26M~34M) region was removed for this traits	0.0403	0.2878	-0.1402	0.8885	0.0706	0.0415	1.0204	0.0197	-0.0038	0.0052
TB	Ferritin	25352340	metal	European	SNPs from the MHC (chr6 26M~34M) region was removed for this traits	0.0321	0.2318	-0.1385	0.8899	0.0903	0.0268	1.028	0.0094	-0.0012	0.0056
TB	Frequency of other exercises in last 4 weeks	0	ukbb	European	SNPs from the MHC (chr6 26M~34M) region was removed for this traits	-0.0249	0.1815	0.1372	0.8909	0.021	0.0032	0.9986	0.0061	-0.0023	0.0045
TB	Forced Vital capacity(FVC)	28166213	lung_function	European	SNPs from the MHC (chr6 26M~34M) region was removed for this traits	-0.015	0.1105	0.1354	0.8923	0.2602	0.0158	0.976	0.0071	-0.0008	0.0046
TB	Diagnoses - main ICD10: I30 Acute pericarditis	0	ukbb	European	SNPs from the MHC (chr6 26M~34M) region was removed for this traits	0.0554	0.4108	-0.135	0.8926	0.0022	0.0014	0.9954	0.0066	0.0026	0.0045
TB	Glucose	27005778	metabolites	European	SNPs from the MHC (chr6 26M~34M) region was removed for this traits	0.031	0.2299	-0.1349	0.8927	0.0897	0.021	0.9945	0.0064	-0.0013	0.0049
TB	Diagnoses - main ICD10: K60 Fissure and fistula of anal and rectal regions	0	ukbb	European	SNPs from the MHC (chr6 26M~34M) region was removed for this traits	0.0328	0.2454	-0.1337	0.8936	0.0056	0.0014	0.9817	0.0065	0.0015	0.0043
TB	Diagnoses - main ICD10: G56 Mononeuropathies of upper limb	0	ukbb	European	SNPs from the MHC (chr6 26M~34M) region was removed for this traits	0.0201	0.1508	-0.133	0.8942	0.014	0.0018	1.0081	0.0072	0.0007	0.0044
TB	Qualifications: NVQ or HND or HNC or equivalent	0	ukbb	European	SNPs from the MHC (chr6 26M~34M) region was removed for this traits	-0.0207	0.1567	0.1319	0.8951	0.0151	0.0017	1.0104	0.0067	-0.0016	0.0044
TB	Diagnoses - main ICD10: M70 Soft tissue disorders related to use_ overuse and pressure	0	ukbb	European	SNPs from the MHC (chr6 26M~34M) region was removed for this traits	-0.0356	0.2711	0.1314	0.8955	0.0039	0.0013	0.9837	0.0067	0.0004	0.0045
TB	Diagnoses - main ICD10: K22 Other diseases of oesophagus	0	ukbb	European	SNPs from the MHC (chr6 26M~34M) region was removed for this traits	-0.0391	0.2982	0.1312	0.8956	0.0042	0.0015	1.0041	0.0066	0.0021	0.0051
TB	Number of self-reported non-cancer illnesses	0	ukbb	European	SNPs from the MHC (chr6 26M~34M) region was removed for this traits	-0.0112	0.0861	0.1304	0.8963	0.0612	0.0025	1.0267	0.0102	-0.0097	0.0047
TB	Reason for reducing amount of alcohol drunk: Health precaution	0	ukbb	European	SNPs from the MHC (chr6 26M~34M) region was removed for this traits	-0.0195	0.1502	0.1296	0.8969	0.046	0.0044	0.9974	0.0067	0.003	0.005
TB	Arm fat mass (right)	0	ukbb	European	SNPs from the MHC (chr6 26M~34M) region was removed for this traits	0.0083	0.0645	-0.1293	0.8971	0.2307	0.0085	1.0717	0.0179	-0.0036	0.006
TB	Non-cancer illness code_ self-reported: kidney stone/ureter stone/bladder stone	0	ukbb	European	SNPs from the MHC (chr6 26M~34M) region was removed for this traits	-0.0239	0.1857	0.1285	0.8977	0.0089	0.0017	1.003	0.0077	-0.0104	0.0044
TB	Illnesses of mother: High blood pressure	0	ukbb	European	SNPs from the MHC (chr6 26M~34M) region was removed for this traits	-0.0169	0.1318	0.1284	0.8978	0.0295	0.0022	1.0179	0.0084	0.003	0.0048
TB	Age at Menarche	25231870	reproductive	European	SNPs from the MHC (chr6 26M~34M) region was removed for this traits	-0.0111	0.0874	0.1266	0.8993	0.2019	0.0099	0.954	0.0114	-0.0006	0.0045
TB	HDL cholesterol	20686565	lipids	European	SNPs from the MHC (chr6 26M~34M) region was removed for this traits	0.016	0.1286	-0.1245	0.9009	0.1272	0.0232	1.0586	0.0496	0.0028	0.0053
TB	Medication for pain relief_ constipation_ heartburn: Laxatives (e.g. Dulcolax_ Senokot)	0	ukbb	European	SNPs from the MHC (chr6 26M~34M) region was removed for this traits	-0.0218	0.1784	0.1221	0.9028	0.0114	0.0016	1.0095	0.0067	-0.0127	0.005
TB	Frequency of travelling from home to job workplace	0	ukbb	European	SNPs from the MHC (chr6 26M~34M) region was removed for this traits	-0.0192	0.1638	0.1174	0.9065	0.0218	0.0027	1.0175	0.0065	0.0005	0.0048
TB	Primary biliary cirrhosis	26394269	autoimmune	European	SNPs from the MHC (chr6 26M~34M) region was removed for this traits	0.0215	0.1844	-0.1166	0.9072	0.3739	0.0636	1.0038	0.0099	-0.0143	0.0052
TB	Duration of light DIY	0	ukbb	European	SNPs from the MHC (chr6 26M~34M) region was removed for this traits	0.0161	0.1442	-0.1114	0.9113	0.0349	0.0034	1.0036	0.0072	-0.0016	0.0048
TB	Exposure to tobacco smoke at home	0	ukbb	European	SNPs from the MHC (chr6 26M~34M) region was removed for this traits	-0.0187	0.1683	0.1109	0.9117	0.0118	0.0016	0.9985	0.0064	-0.0052	0.0048
TB	Ever had prostate specific antigen (PSA) test	0	ukbb	European	SNPs from the MHC (chr6 26M~34M) region was removed for this traits	-0.0163	0.1478	0.1104	0.9121	0.0339	0.0034	1.0041	0.0073	-0.0075	0.0046
TB	Reason for glasses/contact lenses: For long-sightedness_ i.e. for distance and near_ but particularly for near tasks like reading (called hypermetropia)	0	ukbb	European	SNPs from the MHC (chr6 26M~34M) region was removed for this traits	-0.0203	0.1842	0.1104	0.9121	0.0101	0.0016	1.0625	0.0069	0.0032	0.0051
TB	Potassium in urine	0	ukbb	European	SNPs from the MHC (chr6 26M~34M) region was removed for this traits	-0.0118	0.1107	0.1067	0.9151	0.0427	0.0023	1.0174	0.0086	-0.0057	0.0049
TB	Non-cancer illness code_ self-reported: diverticular disease/diverticulitis	0	ukbb	European	SNPs from the MHC (chr6 26M~34M) region was removed for this traits	-0.0141	0.142	0.0996	0.9206	0.0126	0.0016	0.9938	0.0069	-0.0071	0.0044
TB	Forced vital capacity	0	lung_function	European	SNPs from the MHC (chr6 26M~34M) region was removed for this traits	-0.0067	0.0686	0.098	0.9219	0.1744	0.0062	0.958	0.0124	-0.0061	0.0051
TB	Vitamin and mineral supplements: None of the above	0	ukbb	European	SNPs from the MHC (chr6 26M~34M) region was removed for this traits	-0.0112	0.117	0.0959	0.9236	0.03	0.0018	0.9947	0.0067	-0.0038	0.0047
TB	Body mass index (BMI)	0	ukbb	European	SNPs from the MHC (chr6 26M~34M) region was removed for this traits	-0.006	0.0631	0.0946	0.9246	0.2472	0.009	1.0739	0.019	-0.0021	0.0058
TB	Non-cancer illness code_ self-reported: deep venous thrombosis (dvt)	0	ukbb	European	SNPs from the MHC (chr6 26M~34M) region was removed for this traits	-0.0152	0.1693	0.0898	0.9284	0.0108	0.0017	1.009	0.0089	-0.0009	0.0045
TB	Friendships satisfaction	0	ukbb	European	SNPs from the MHC (chr6 26M~34M) region was removed for this traits	0.0107	0.1299	-0.0822	0.9345	0.0618	0.0052	0.9989	0.0073	-0.0036	0.0044
TB	Phospholipids in IDL	27005778	metabolites	European	SNPs from the MHC (chr6 26M~34M) region was removed for this traits	-0.0239	0.3127	0.0765	0.939	0.0606	0.0419	1.0213	0.019	-0.0051	0.0052
TB	Forced expiratory volume in 1 second (FEV1)	21946350	lung_function	European	SNPs from the MHC (chr6 26M~34M) region was removed for this traits	0.0161	0.2311	-0.0699	0.9443	0.1735	0.0224	0.8801	0.0118	0.0011	0.0079
TB	Illness_ injury_ bereavement_ stress in last 2 years: Serious illness_ injury or assault of a close relative	0	ukbb	European	SNPs from the MHC (chr6 26M~34M) region was removed for this traits	-0.0109	0.1577	0.0694	0.9447	0.0111	0.0017	1.0105	0.007	-0.0006	0.0046
TB	Phospholipids in very large HDL	27005778	metabolites	European	SNPs from the MHC (chr6 26M~34M) region was removed for this traits	0.0184	0.2686	-0.0687	0.9452	0.0908	0.0295	1.0085	0.017	0.0058	0.005
TB	Arm fat mass (left)	0	ukbb	European	SNPs from the MHC (chr6 26M~34M) region was removed for this traits	0.0043	0.0643	-0.0663	0.9471	0.2315	0.0085	1.0682	0.0179	-0.0043	0.0059
TB	Non-cancer illness code_ self-reported: muscle or soft tissue injuries	0	ukbb	European	SNPs from the MHC (chr6 26M~34M) region was removed for this traits	-0.021	0.3538	0.0593	0.9527	0.0024	0.0015	1	0.0072	-0.004	0.0043
TB	Platelet count	22139419	haemotological	European	SNPs from the MHC (chr6 26M~34M) region was removed for this traits	-0.0058	0.1003	0.058	0.9537	0.1216	0.0117	0.9835	0.008	-0.0002	0.0037
TB	Phospholipids in very small VLDL	27005778	metabolites	European	SNPs from the MHC (chr6 26M~34M) region was removed for this traits	-0.0165	0.295	0.0558	0.9555	0.0845	0.0384	1.0152	0.0152	-0.0041	0.0054
TB	Seen a psychiatrist for nerves_ anxiety_ tension or depression	0	ukbb	European	SNPs from the MHC (chr6 26M~34M) region was removed for this traits	-0.005	0.1073	0.0463	0.9631	0.0313	0.0021	1.0039	0.0082	-0.0108	0.0047
TB	Non-cancer illness code_ self-reported: pernicious anaemia	0	ukbb	European	SNPs from the MHC (chr6 26M~34M) region was removed for this traits	-0.0142	0.3064	0.0463	0.9631	0.0035	0.0013	0.9914	0.0065	0.0004	0.0047
TB	Leg fat percentage (left)	0	ukbb	European	SNPs from the MHC (chr6 26M~34M) region was removed for this traits	-0.0031	0.0685	0.0446	0.9644	0.2079	0.0064	1.0846	0.0163	0.0002	0.0059
TB	Forced expiratory volume in 1-second (FEV1)_ Best measure	0	ukbb	European	SNPs from the MHC (chr6 26M~34M) region was removed for this traits	-0.0032	0.0736	0.0441	0.9648	0.1623	0.0072	1.058	0.0137	-0.0029	0.0054
TB	Illnesses of siblings: None of the above (group 1)	0	ukbb	European	SNPs from the MHC (chr6 26M~34M) region was removed for this traits	-0.004	0.1127	0.0353	0.9718	0.0361	0.0026	1.0142	0.0077	0.0015	0.0049
TB	Concentration of very small VLDL particles	27005778	metabolites	European	SNPs from the MHC (chr6 26M~34M) region was removed for this traits	-0.0082	0.2466	0.0334	0.9734	0.1149	0.0374	1.006	0.0123	-0.0029	0.0055
TB	Diagnoses - main ICD10: R69 Unknown and unspecified causes of morbidity	0	ukbb	European	SNPs from the MHC (chr6 26M~34M) region was removed for this traits	-0.0085	0.2539	0.0333	0.9734	0.0053	0.0014	0.998	0.0068	-0.0044	0.0048
TB	Vitamin and mineral supplements: Vitamin C	0	ukbb	European	SNPs from the MHC (chr6 26M~34M) region was removed for this traits	0.0049	0.1496	-0.0328	0.9738	0.013	0.0017	0.9995	0.0075	0.0039	0.0045
TB	Diagnoses - main ICD10: D12 Benign neoplasm of colon_ rectum_ anus and anal canal	0	ukbb	European	SNPs from the MHC (chr6 26M~34M) region was removed for this traits	0.0058	0.1886	-0.0309	0.9754	0.0084	0.0014	1.005	0.0065	0.0048	0.0045
TB	Types of physical activity in last 4 weeks: Strenuous sports	0	ukbb	European	SNPs from the MHC (chr6 26M~34M) region was removed for this traits	-0.0035	0.1255	0.0281	0.9776	0.0222	0.0018	1.0102	0.0068	0.0045	0.0046
TB	Types of transport used (excluding work): Car/motor vehicle	0	ukbb	European	SNPs from the MHC (chr6 26M~34M) region was removed for this traits	0.0031	0.122	-0.0253	0.9798	0.0244	0.0018	1.0092	0.0069	0.0018	0.0044
TB	Leg fat percentage (right)	0	ukbb	European	SNPs from the MHC (chr6 26M~34M) region was removed for this traits	0.0016	0.0686	-0.0233	0.9814	0.2079	0.0064	1.0818	0.0166	-0.0002	0.0058
TB	Diagnoses - main ICD10: K40 Inguinal hernia	0	ukbb	European	SNPs from the MHC (chr6 26M~34M) region was removed for this traits	0.0017	0.129	-0.0136	0.9892	0.0183	0.0023	0.9915	0.007	0.0004	0.0045
TB	Total Cholesterol	20686565	lipids	European	SNPs from the MHC (chr6 26M~34M) region was removed for this traits	-0.0017	0.1317	0.0132	0.9895	0.1339	0.0239	1.021	0.0348	-0.0024	0.0053
TB	Illnesses of father: Diabetes	0	ukbb	European	SNPs from the MHC (chr6 26M~34M) region was removed for this traits	0.0012	0.1493	-0.0083	0.9934	0.0184	0.0022	1.0273	0.0076	-0.0008	0.0044
TB	Reason for glasses/contact lenses: For astigmatism	0	ukbb	European	SNPs from the MHC (chr6 26M~34M) region was removed for this traits	0.0013	0.1721	-0.0075	0.994	0.009	0.0015	1.0266	0.0067	0.0003	0.0044
TB	Hip circumference	0	ukbb	European	SNPs from the MHC (chr6 26M~34M) region was removed for this traits	-0.0004	0.0642	0.0065	0.9948	0.2174	0.009	1.0802	0.0197	-0.0058	0.0057
TB	Diagnoses - main ICD10: D25 Leiomyoma of uterus	0	ukbb	European	SNPs from the MHC (chr6 26M~34M) region was removed for this traits	0.0015	0.2311	-0.0065	0.9948	0.0058	0.0014	0.9936	0.0062	-0.0004	0.0042
TB	Pain type(s) experienced in last month: Neck or shoulder pain	0	ukbb	European	SNPs from the MHC (chr6 26M~34M) region was removed for this traits	0.0004	0.1116	-0.0034	0.9973	0.0329	0.0019	1.0252	0.0074	-0.0025	0.0049
TB	Illnesses of father: None of the above (group 1)	0	ukbb	European	SNPs from the MHC (chr6 26M~34M) region was removed for this traits	-0.0003	0.1701	0.002	0.9984	0.0148	0.0018	1.0226	0.0069	0.0039	0.005
TB	Diagnoses - main ICD10: M21 Other acquired deformities of limbs	0	ukbb	European	SNPs from the MHC (chr6 26M~34M) region was removed for this traits	0.0022	1551187	-0.0014	0.9989	0.0003	0.0012	1.0081	0.0066	-0.0008	0.0047
TB	Treatment/medication code: lisinopril	0	ukbb	European	SNPs from the MHC (chr6 26M~34M) region was removed for this traits	NA	NA	NA	NA	NA	NA	NA	NA	NA	NA
TB	Treatment/medication code: ramipril	0	ukbb	European	SNPs from the MHC (chr6 26M~34M) region was removed for this traits	NA	NA	NA	NA	NA	NA	NA	NA	NA	NA
TB	Treatment/medication code: isosorbide mononitrate	0	ukbb	European	SNPs from the MHC (chr6 26M~34M) region was removed for this traits	NA	NA	NA	NA	NA	NA	NA	NA	NA	NA
TB	Treatment/medication code: isosorbide dinitrate	0	ukbb	European	SNPs from the MHC (chr6 26M~34M) region was removed for this traits	NA	NA	NA	NA	NA	NA	NA	NA	NA	NA
TB	Treatment/medication code: tranexamic acid	0	ukbb	European	SNPs from the MHC (chr6 26M~34M) region was removed for this traits	NA	NA	NA	NA	NA	NA	NA	NA	NA	NA
TB	Treatment/medication code: simvastatin	0	ukbb	European	SNPs from the MHC (chr6 26M~34M) region was removed for this traits	NA	NA	NA	NA	NA	NA	NA	NA	NA	NA
TB	Treatment/medication code: ventolin 100micrograms inhaler	0	ukbb	European	SNPs from the MHC (chr6 26M~34M) region was removed for this traits	NA	NA	NA	NA	NA	NA	NA	NA	NA	NA
TB	Treatment/medication code: atrovent 20micrograms inhaler	0	ukbb	European	SNPs from the MHC (chr6 26M~34M) region was removed for this traits	NA	NA	NA	NA	NA	NA	NA	NA	NA	NA
TB	Treatment/medication code: becotide 50 inhaler	0	ukbb	European	SNPs from the MHC (chr6 26M~34M) region was removed for this traits	NA	NA	NA	NA	NA	NA	NA	NA	NA	NA
TB	Treatment/medication code: kapake tablet	0	ukbb	European	SNPs from the MHC (chr6 26M~34M) region was removed for this traits	NA	NA	NA	NA	NA	NA	NA	NA	NA	NA
TB	Treatment/medication code: lansoprazole	0	ukbb	European	SNPs from the MHC (chr6 26M~34M) region was removed for this traits	NA	NA	NA	NA	NA	NA	NA	NA	NA	NA
TB	Treatment/medication code: lisinopril+hydrochlorothiazide 10mg/12.5mg tablet	0	ukbb	European	SNPs from the MHC (chr6 26M~34M) region was removed for this traits	NA	NA	NA	NA	NA	NA	NA	NA	NA	NA
TB	Treatment/medication code: tramadol	0	ukbb	European	SNPs from the MHC (chr6 26M~34M) region was removed for this traits	NA	NA	NA	NA	NA	NA	NA	NA	NA	NA
TB	Treatment/medication code: omeprazole	0	ukbb	European	SNPs from the MHC (chr6 26M~34M) region was removed for this traits	NA	NA	NA	NA	NA	NA	NA	NA	NA	NA
TB	Treatment/medication code: senna	0	ukbb	European	SNPs from the MHC (chr6 26M~34M) region was removed for this traits	NA	NA	NA	NA	NA	NA	NA	NA	NA	NA
TB	Treatment/medication code: atenolol	0	ukbb	European	SNPs from the MHC (chr6 26M~34M) region was removed for this traits	NA	NA	NA	NA	NA	NA	NA	NA	NA	NA
TB	Treatment/medication code: aspirin	0	ukbb	European	SNPs from the MHC (chr6 26M~34M) region was removed for this traits	NA	NA	NA	NA	NA	NA	NA	NA	NA	NA
TB	Treatment/medication code: logynon tablet	0	ukbb	European	SNPs from the MHC (chr6 26M~34M) region was removed for this traits	NA	NA	NA	NA	NA	NA	NA	NA	NA	NA
TB	Treatment/medication code: hydroxocobalamin product	0	ukbb	European	SNPs from the MHC (chr6 26M~34M) region was removed for this traits	NA	NA	NA	NA	NA	NA	NA	NA	NA	NA
TB	Treatment/medication code: vitamin b12 preparation	0	ukbb	European	SNPs from the MHC (chr6 26M~34M) region was removed for this traits	NA	NA	NA	NA	NA	NA	NA	NA	NA	NA
TB	Treatment/medication code: ibuprofen	0	ukbb	European	SNPs from the MHC (chr6 26M~34M) region was removed for this traits	NA	NA	NA	NA	NA	NA	NA	NA	NA	NA
TB	Treatment/medication code: morphine	0	ukbb	European	SNPs from the MHC (chr6 26M~34M) region was removed for this traits	NA	NA	NA	NA	NA	NA	NA	NA	NA	NA
TB	Treatment/medication code: quinine	0	ukbb	European	SNPs from the MHC (chr6 26M~34M) region was removed for this traits	NA	NA	NA	NA	NA	NA	NA	NA	NA	NA
TB	Treatment/medication code: gliclazide	0	ukbb	European	SNPs from the MHC (chr6 26M~34M) region was removed for this traits	NA	NA	NA	NA	NA	NA	NA	NA	NA	NA
TB	Treatment/medication code: carbimazole	0	ukbb	European	SNPs from the MHC (chr6 26M~34M) region was removed for this traits	NA	NA	NA	NA	NA	NA	NA	NA	NA	NA
TB	Treatment/medication code: prednisolone	0	ukbb	European	SNPs from the MHC (chr6 26M~34M) region was removed for this traits	NA	NA	NA	NA	NA	NA	NA	NA	NA	NA
TB	Treatment/medication code: allopurinol	0	ukbb	European	SNPs from the MHC (chr6 26M~34M) region was removed for this traits	NA	NA	NA	NA	NA	NA	NA	NA	NA	NA
TB	Treatment/medication code: beconase 50micrograms nasal spray	0	ukbb	European	SNPs from the MHC (chr6 26M~34M) region was removed for this traits	NA	NA	NA	NA	NA	NA	NA	NA	NA	NA
TB	Treatment/medication code: rhinocort 50micrograms nasal spray	0	ukbb	European	SNPs from the MHC (chr6 26M~34M) region was removed for this traits	NA	NA	NA	NA	NA	NA	NA	NA	NA	NA
TB	Treatment/medication code: ranitidine	0	ukbb	European	SNPs from the MHC (chr6 26M~34M) region was removed for this traits	NA	NA	NA	NA	NA	NA	NA	NA	NA	NA
TB	Treatment/medication code: amitriptyline	0	ukbb	European	SNPs from the MHC (chr6 26M~34M) region was removed for this traits	NA	NA	NA	NA	NA	NA	NA	NA	NA	NA
TB	Treatment/medication code: dothiepin	0	ukbb	European	SNPs from the MHC (chr6 26M~34M) region was removed for this traits	NA	NA	NA	NA	NA	NA	NA	NA	NA	NA
TB	Treatment/medication code: bisoprolol	0	ukbb	European	SNPs from the MHC (chr6 26M~34M) region was removed for this traits	NA	NA	NA	NA	NA	NA	NA	NA	NA	NA
TB	Treatment/medication code: doxazosin	0	ukbb	European	SNPs from the MHC (chr6 26M~34M) region was removed for this traits	NA	NA	NA	NA	NA	NA	NA	NA	NA	NA
TB	Treatment/medication code: amlodipine	0	ukbb	European	SNPs from the MHC (chr6 26M~34M) region was removed for this traits	NA	NA	NA	NA	NA	NA	NA	NA	NA	NA
TB	Treatment/medication code: salbutamol	0	ukbb	European	SNPs from the MHC (chr6 26M~34M) region was removed for this traits	NA	NA	NA	NA	NA	NA	NA	NA	NA	NA
TB	Treatment/medication code: eumovate cream	0	ukbb	European	SNPs from the MHC (chr6 26M~34M) region was removed for this traits	NA	NA	NA	NA	NA	NA	NA	NA	NA	NA
TB	Treatment/medication code: insulin product	0	ukbb	European	SNPs from the MHC (chr6 26M~34M) region was removed for this traits	NA	NA	NA	NA	NA	NA	NA	NA	NA	NA
TB	Treatment/medication code: cetirizine	0	ukbb	European	SNPs from the MHC (chr6 26M~34M) region was removed for this traits	NA	NA	NA	NA	NA	NA	NA	NA	NA	NA
TB	Treatment/medication code: codeine	0	ukbb	European	SNPs from the MHC (chr6 26M~34M) region was removed for this traits	NA	NA	NA	NA	NA	NA	NA	NA	NA	NA
TB	Treatment/medication code: diclofenac	0	ukbb	European	SNPs from the MHC (chr6 26M~34M) region was removed for this traits	NA	NA	NA	NA	NA	NA	NA	NA	NA	NA
TB	Treatment/medication code: liothyronine	0	ukbb	European	SNPs from the MHC (chr6 26M~34M) region was removed for this traits	NA	NA	NA	NA	NA	NA	NA	NA	NA	NA
TB	Treatment/medication code: thyroxine product	0	ukbb	European	SNPs from the MHC (chr6 26M~34M) region was removed for this traits	NA	NA	NA	NA	NA	NA	NA	NA	NA	NA
TB	Treatment/medication code: metformin	0	ukbb	European	SNPs from the MHC (chr6 26M~34M) region was removed for this traits	NA	NA	NA	NA	NA	NA	NA	NA	NA	NA
TB	Treatment/medication code: warfarin	0	ukbb	European	SNPs from the MHC (chr6 26M~34M) region was removed for this traits	NA	NA	NA	NA	NA	NA	NA	NA	NA	NA
TB	Treatment/medication code: enalapril	0	ukbb	European	SNPs from the MHC (chr6 26M~34M) region was removed for this traits	NA	NA	NA	NA	NA	NA	NA	NA	NA	NA
TB	Treatment/medication code: perindopril	0	ukbb	European	SNPs from the MHC (chr6 26M~34M) region was removed for this traits	NA	NA	NA	NA	NA	NA	NA	NA	NA	NA
TB	Treatment/medication code: flecainide	0	ukbb	European	SNPs from the MHC (chr6 26M~34M) region was removed for this traits	NA	NA	NA	NA	NA	NA	NA	NA	NA	NA
TB	Treatment/medication code: furosemide	0	ukbb	European	SNPs from the MHC (chr6 26M~34M) region was removed for this traits	NA	NA	NA	NA	NA	NA	NA	NA	NA	NA
TB	Treatment/medication code: nicorandil	0	ukbb	European	SNPs from the MHC (chr6 26M~34M) region was removed for this traits	NA	NA	NA	NA	NA	NA	NA	NA	NA	NA
TB	Treatment/medication code: flax oil tablet	0	ukbb	European	SNPs from the MHC (chr6 26M~34M) region was removed for this traits	NA	NA	NA	NA	NA	NA	NA	NA	NA	NA
TB	Treatment/medication code: venlafaxine	0	ukbb	European	SNPs from the MHC (chr6 26M~34M) region was removed for this traits	NA	NA	NA	NA	NA	NA	NA	NA	NA	NA
TB	Treatment/medication code: losartan	0	ukbb	European	SNPs from the MHC (chr6 26M~34M) region was removed for this traits	NA	NA	NA	NA	NA	NA	NA	NA	NA	NA
TB	Treatment/medication code: evening primrose oil	0	ukbb	European	SNPs from the MHC (chr6 26M~34M) region was removed for this traits	NA	NA	NA	NA	NA	NA	NA	NA	NA	NA
TB	Treatment/medication code: citalopram	0	ukbb	European	SNPs from the MHC (chr6 26M~34M) region was removed for this traits	NA	NA	NA	NA	NA	NA	NA	NA	NA	NA
TB	Treatment/medication code: alendronate sodium	0	ukbb	European	SNPs from the MHC (chr6 26M~34M) region was removed for this traits	NA	NA	NA	NA	NA	NA	NA	NA	NA	NA
TB	Treatment/medication code: co-codamol	0	ukbb	European	SNPs from the MHC (chr6 26M~34M) region was removed for this traits	NA	NA	NA	NA	NA	NA	NA	NA	NA	NA
TB	Treatment/medication code: co-amilofruse	0	ukbb	European	SNPs from the MHC (chr6 26M~34M) region was removed for this traits	NA	NA	NA	NA	NA	NA	NA	NA	NA	NA
TB	Treatment/medication code: letrozole	0	ukbb	European	SNPs from the MHC (chr6 26M~34M) region was removed for this traits	NA	NA	NA	NA	NA	NA	NA	NA	NA	NA
TB	Treatment/medication code: xalatan 0.005% eye drops	0	ukbb	European	SNPs from the MHC (chr6 26M~34M) region was removed for this traits	NA	NA	NA	NA	NA	NA	NA	NA	NA	NA
TB	Treatment/medication code: atorvastatin	0	ukbb	European	SNPs from the MHC (chr6 26M~34M) region was removed for this traits	NA	NA	NA	NA	NA	NA	NA	NA	NA	NA
TB	Treatment/medication code: candesartan cilexetil	0	ukbb	European	SNPs from the MHC (chr6 26M~34M) region was removed for this traits	NA	NA	NA	NA	NA	NA	NA	NA	NA	NA
TB	Treatment/medication code: salmeterol product	0	ukbb	European	SNPs from the MHC (chr6 26M~34M) region was removed for this traits	NA	NA	NA	NA	NA	NA	NA	NA	NA	NA
TB	Treatment/medication code: adcal-d3 1.5g/10micrograms chewable tablet	0	ukbb	European	SNPs from the MHC (chr6 26M~34M) region was removed for this traits	NA	NA	NA	NA	NA	NA	NA	NA	NA	NA
TB	Treatment/medication code: clopidogrel	0	ukbb	European	SNPs from the MHC (chr6 26M~34M) region was removed for this traits	NA	NA	NA	NA	NA	NA	NA	NA	NA	NA
TB	Treatment/medication code: indivina 1mg/2.5mg tablet	0	ukbb	European	SNPs from the MHC (chr6 26M~34M) region was removed for this traits	NA	NA	NA	NA	NA	NA	NA	NA	NA	NA
TB	Treatment/medication code: symbicort 100/6 turbohaler	0	ukbb	European	SNPs from the MHC (chr6 26M~34M) region was removed for this traits	NA	NA	NA	NA	NA	NA	NA	NA	NA	NA
TB	Treatment/medication code: seretide 50 evohaler	0	ukbb	European	SNPs from the MHC (chr6 26M~34M) region was removed for this traits	NA	NA	NA	NA	NA	NA	NA	NA	NA	NA
TB	Treatment/medication code: rosiglitazone	0	ukbb	European	SNPs from the MHC (chr6 26M~34M) region was removed for this traits	NA	NA	NA	NA	NA	NA	NA	NA	NA	NA
TB	Treatment/medication code: arcoxia 90mg tablet	0	ukbb	European	SNPs from the MHC (chr6 26M~34M) region was removed for this traits	NA	NA	NA	NA	NA	NA	NA	NA	NA	NA
TB	Treatment/medication code: omacor 1g capsule	0	ukbb	European	SNPs from the MHC (chr6 26M~34M) region was removed for this traits	NA	NA	NA	NA	NA	NA	NA	NA	NA	NA
TB	Treatment/medication code: spiriva 18micrograms inhalation capsule	0	ukbb	European	SNPs from the MHC (chr6 26M~34M) region was removed for this traits	NA	NA	NA	NA	NA	NA	NA	NA	NA	NA
TB	Treatment/medication code: glucosamine product	0	ukbb	European	SNPs from the MHC (chr6 26M~34M) region was removed for this traits	NA	NA	NA	NA	NA	NA	NA	NA	NA	NA
TB	Treatment/medication code: cipralex 5mg tablet	0	ukbb	European	SNPs from the MHC (chr6 26M~34M) region was removed for this traits	NA	NA	NA	NA	NA	NA	NA	NA	NA	NA
TB	Treatment/medication code: levothyroxine sodium	0	ukbb	European	SNPs from the MHC (chr6 26M~34M) region was removed for this traits	NA	NA	NA	NA	NA	NA	NA	NA	NA	NA
TB	Treatment/medication code: ezetimibe	0	ukbb	European	SNPs from the MHC (chr6 26M~34M) region was removed for this traits	NA	NA	NA	NA	NA	NA	NA	NA	NA	NA
TB	Treatment/medication code: testogel 50mg gel 5g sachet	0	ukbb	European	SNPs from the MHC (chr6 26M~34M) region was removed for this traits	NA	NA	NA	NA	NA	NA	NA	NA	NA	NA
TB	Treatment/medication code: bendroflumethiazide	0	ukbb	European	SNPs from the MHC (chr6 26M~34M) region was removed for this traits	NA	NA	NA	NA	NA	NA	NA	NA	NA	NA
TB	Treatment/medication code: paracetamol	0	ukbb	European	SNPs from the MHC (chr6 26M~34M) region was removed for this traits	NA	NA	NA	NA	NA	NA	NA	NA	NA	NA
TB	Diagnoses - main ICD10: E03 Other hypothyroidism	0	ukbb	European	SNPs from the MHC (chr6 26M~34M) region was removed for this traits	NA	NA	NA	NA	NA	NA	NA	NA	NA	NA
TB	Adiponectin	22479202	cardiometabolic	Mixed	Caution: using this data may yield less robust results due to minor departure of the LD structure	0
TB	Body fat	26833246	anthropometric	Mixed	Caution: using this data may yield less robust results due to minor departure of the LD structure	0
TB	Coronary artery disease	26343387	cardiometabolic	Mixed	Caution: using this data may yield less robust results due to minor departure of the LD structure	0
TB	Eczema	26482879	autoimmune	Mixed	Caution: using this data may yield less robust results due to minor departure of the LD structure	0
TB	Mean Accumbens	25607358	brain_volume	European	Caution: using this data may yield results outside bounds due to relative low Z score of the SNP heritability of the trait	0
TB	Forearm Bone mineral density	26367794	bone	Mixed	Caution: using this data may yield results outside bounds due to relative low Z score of the SNP heritability of the trait	0
TB	Fasting proinsulin	20081858	glycemic	European	Caution: using this data may yield results outside bounds due to relative low Z score of the SNP heritability of the trait	0
TB	Femoral Neck bone mineral density	26367794	bone	Mixed	Caution: using this data may yield less robust results due to minor departure of the LD structure	0
TB	Chronic Kidney Disease	26831199	kidney	Mixed	Caution: using this data may yield less robust results due to minor departure of the LD structure	0
TB	Serum creatinine (non-diabetes)	26831199	kidney	Mixed	Caution: using this data may yield less robust results due to minor departure of the LD structure	0
TB	Serum creatinine	26831199	kidney	Mixed	Caution: using this data may yield less robust results due to minor departure of the LD structure	0
TB	Serum cystatin c	26831199	kidney	Mixed	Caution: using this data may yield less robust results due to minor departure of the LD structure	0
TB	Neo-conscientiousness	21173776	personality	European	Caution: using this data may yield results outside bounds due to relative low Z score of the SNP heritability of the trait	0
TB	Lumbar Spine bone mineral density	26367794	bone	Mixed	Caution: using this data may yield less robust results due to minor departure of the LD structure	0
TB	2hr glucose adjusted for BMI	20081857	glycemic	European	Caution: using this data may yield results outside bounds due to relative low Z score of the SNP heritability of the trait	0
TB	Heart rate	23583979	haemotological	Mixed	Caution: using this data may yield less robust results due to minor departure of the LD structure	0
TB	Serumurate overweight	25811787	uric_acid	European	Caution: using this data may yield results outside bounds due to relative low Z score of the SNP heritability of the trait	0
TB	Attention deficit hyperactivity disorder	20732625	psychiatric	European	Caution: using this data may yield results outside bounds due to relative low Z score of the SNP heritability of the trait	0
TB	Schizophrenia	25056061	psychiatric	Mixed	Caution: using this data may yield less robust results due to minor departure of the LD structure	0
TB	Acetoacetate	27005778	metabolites	European	Caution: using this data may yield results outside bounds due to relative low Z score of the SNP heritability of the trait	0
TB	Acetate	27005778	metabolites	European	Caution: using this data may yield results outside bounds due to relative low Z score of the SNP heritability of the trait	0
TB	Albumin	27005778	metabolites	European	Caution: using this data may yield results outside bounds due to relative low Z score of the SNP heritability of the trait	0
TB	Ratio of bisallylic groups to double bonds	27005778	metabolites	European	Caution: using this data may yield results outside bounds due to relative low Z score of the SNP heritability of the trait	0
TB	Ratio of bisallylic groups to total fatty acids	27005778	metabolites	European	Caution: using this data may yield results outside bounds due to relative low Z score of the SNP heritability of the trait	0
TB	Average number of methylene groups per a double bond	27005778	metabolites	European	Caution: using this data may yield results outside bounds due to relative low Z score of the SNP heritability of the trait	0
TB	Free cholesterol to esterified cholesterol ratio	27005778	metabolites	European	Caution: using this data may yield results outside bounds due to relative low Z score of the SNP heritability of the trait	0
TB	Description of average fatty acid chain length					0
TB	Omega-9 and saturated fatty acids	27005778	metabolites	European	Caution: using this data may yield results outside bounds due to relative low Z score of the SNP heritability of the trait	0
TB	Free cholesterol	27005778	metabolites	European	Caution: using this data may yield results outside bounds due to relative low Z score of the SNP heritability of the trait	0
TB	Glycoprotein acetyls					0
TB	Mean diameter for LDL particles	27005778	metabolites	European	Caution: using this data may yield results outside bounds due to relative low Z score of the SNP heritability of the trait	0
TB	Leucine	27005778	metabolites	European	Caution: using this data may yield results outside bounds due to relative low Z score of the SNP heritability of the trait	0
TB	Total cholesterol in medium HDL	27005778	metabolites	European	Caution: using this data may yield results outside bounds due to relative low Z score of the SNP heritability of the trait	0
TB	Cholesterol esters in medium HDL	27005778	metabolites	European	Caution: using this data may yield results outside bounds due to relative low Z score of the SNP heritability of the trait	0
TB	Total lipids in medium HDL	27005778	metabolites	European	Caution: using this data may yield results outside bounds due to relative low Z score of the SNP heritability of the trait	0
TB	Concentration of medium HDL particles	27005778	metabolites	European	Caution: using this data may yield results outside bounds due to relative low Z score of the SNP heritability of the trait	0
TB	Mono-unsaturated fatty acids	27005778	metabolites	European	Caution: using this data may yield results outside bounds due to relative low Z score of the SNP heritability of the trait	0
TB	Phenylalanine	27005778	metabolites	European	Caution: using this data may yield results outside bounds due to relative low Z score of the SNP heritability of the trait	0
TB	Total lipids in small HDL	27005778	metabolites	European	Caution: using this data may yield results outside bounds due to relative low Z score of the SNP heritability of the trait	0
TB	Triglycerides in small HDL	27005778	metabolites	European	Caution: using this data may yield results outside bounds due to relative low Z score of the SNP heritability of the trait	0
TB	Serum total cholesterol	27005778	metabolites	European	Caution: using this data may yield results outside bounds due to relative low Z score of the SNP heritability of the trait	0
TB	Tyrosine	27005778	metabolites	European	Caution: using this data may yield results outside bounds due to relative low Z score of the SNP heritability of the trait	0
TB	Total cholesterol in very large HDL	27005778	metabolites	European	Caution: using this data may yield results outside bounds due to relative low Z score of the SNP heritability of the trait	0
TB	Free cholesterol in very large HDL	27005778	metabolites	European	Caution: using this data may yield results outside bounds due to relative low Z score of the SNP heritability of the trait	0
TB	Total lipids in very large HDL	27005778	metabolites	European	Caution: using this data may yield results outside bounds due to relative low Z score of the SNP heritability of the trait	0
TB	Concentration of very large HDL particles	27005778	metabolites	European	Caution: using this data may yield results outside bounds due to relative low Z score of the SNP heritability of the trait	0
TB	Triglycerides in very large HDL	27005778	metabolites	European	Caution: using this data may yield results outside bounds due to relative low Z score of the SNP heritability of the trait	0
TB	Lung cancer (squamous cell)	24880342	cancer	European	Caution: using this data may yield results outside bounds due to relative low Z score of the SNP heritability of the trait	0
TB	Multiple sclerosis	21833088	autoimmune	European	Caution: using this data may yield results outside bounds due to relative low Z score of the SNP heritability of the trait	0
TB	Transferrin	25352340	metal	European	Caution: using this data may yield results outside bounds due to relative low Z score of the SNP heritability of the trait	0
TB	Amyotrophic lateral sclerosis	27455348	neurological	European	Caution: using this data may yield results outside bounds due to relative low Z score of the SNP heritability of the trait	0
TB	Lung adenocarcinoma	27488534	cancer	European	Caution: using this data may yield results outside bounds due to relative low Z score of the SNP heritability of the trait	0
TB	Difference in height between adolescence and adulthood					0
TB	Difference in height between childhood and adulthood					0
TB	Height					0
TB	Lumbar spine bone mineral density	22504420	bone	Mixed	Caution: using these data may yield less robust results due to minor departure of the LD structure	0
TB	Femoral neck bone mineral density	22504420	bone	Mixed	Caution: using these data may yield less robust results due to minor departure of the LD structure	0
TB	Attention deficit hyperactivity disorder (GC)	27663945	psychiatric	European	Caution: using this data may yield results outside bounds due to relative low Z score of the SNP heritability of the trait	0
TB	Attention deficit hyperactivity disorder (No GC)	27663945	psychiatric	European	Caution: using this data may yield results outside bounds due to relative low Z score of the SNP heritability of the trait	0
TB	Primary sclerosing cholangitis	27992413	autoimmune	Mixed	Caution: using this data may yield results outside bounds due to relative low Z score of the SNP heritability of the trait	0
TB	Ischemic stroke	26935894	cardiometabolic	Mixed	Caution: using these data may yield less robust results due to minor departure of the LD structure	0
TB	Idiopathic pulmonary fibrosis	29066090	lung_function	European	Caution: using this data may yield results outside bounds due to relative low Z score of the SNP heritability of the trait	0
TB	Cigarettes Per Day	30617275	smoking_behaviour	European	Caution: using this data may yield results outside bounds due to relative low Z score of the SNP heritability of the trait	0
TB	Smoking Cessation	30617275	smoking_behaviour	European	Caution: using this data may yield results outside bounds due to relative low Z score of the SNP heritability of the trait	0
TB	Pack Years	30617275	smoking_behaviour	European	Caution: using this data may yield results outside bounds due to relative low Z score of the SNP heritability of the trait	0
